# Supplementary material for: Status of marine turtle rehabilitation in Queensland
Source: PeerJ. 2017 Mar 28;5:e3132. doi: 10.7717/peerj.3132 (PMC5372840; doi:10.7717/peerj.3132)
Supplement: Data S1 [file peerj-05-3132-s003.xlsx]

## Sheet: Sheet2
ID	SP	Age Class	CDATE	Release date	DIC date	Recapture Date	Reason Original	Reason Recapture	YEAR	MONTH	FACILITY	SCP	latc	Days in Care - Release	Days in Care - Death	Days between release and recapture	Group COD	Recapture	Release month	Release recaptures month	Group days before release	Group days before death	Status at recapture	Group COD subsequent	Group Days between release and recapt
1	T	U	2003-11-12						2003	11			-27				Unknown	No			#N/A	#N/A			#N/A
2	L	J	2005-11-08						2005	11			-26				Unknown	No			#N/A	#N/A			#N/A
3	H	J	2001-04-03	2001-07-03					2001	4	RHQ		-20	91			Unknown	No	7		>28	#N/A			#N/A
4	G	A	2007-12-05						2007	12			-27				Unknown	No			#N/A	#N/A			#N/A
5	G	J	2012-01-08						2012	1			-24				Unknown	No			#N/A	#N/A			#N/A
6	F	J	2002-11-07	2003-01-08					2002	11	UWW		-27	62			Unknown	No	1		>28	#N/A			#N/A
7	G	A	1998-10-14						1998	10			-23				Hunting	No			#N/A	#N/A			#N/A
8	G	A	1998-10-14						1998	10			-23				Hunting	No			#N/A	#N/A			#N/A
9	G	A	2001-12-31						2001	12			-14				Unknown	No			#N/A	#N/A			#N/A
10	G	A	2006-02-11						2006	2			-15				Unknown	No			#N/A	#N/A			#N/A
11	G	A	2006-01-18						2006	1			-17				Unknown	No			#N/A	#N/A			#N/A
12	D	A	1997-07-19						1997	7		TRUE	-28				Shark Control Program	No			#N/A	#N/A			#N/A
13	H	A	2002-05-10						2002	5			-26				Netting	No			#N/A	#N/A			#N/A
14	L	J	2002-04-14	2003-02-20					2002	4	UWW		-26	312			Unknown	No	2		>28	#N/A			#N/A
15	G	A	2002-08-29						2002	8			-23				Other Anthropogenic	No			#N/A	#N/A			#N/A
16	G	A	2001-10-28						2001	10			-27				Unknown	No			#N/A	#N/A			#N/A
17	G	A	1999-10-28						1999	10			-23				Unknown	No			#N/A	#N/A			#N/A
18	G	SA	2009-01-12						2009	1			-27				Entanglement Crabbing	No			#N/A	#N/A			#N/A
19	G	A	1997-01-23	1997-01-23		1997-02-05	NESTING RESCUE	NESTING	1997	1			-23	0		13	Nesting Beach	Yes	1	2	0-7	#N/A	ALIVE	nesting	7-28
20	G	A	2010-12-18	2010-12-18		2010-12-30	NESTING RESCUE	NESTING	2010	12			-23	0		12	Nesting Beach	Yes	12	12	0-7	#N/A	ALIVE	nesting	7-28
21	G	A	1996-12-22	1996-12-22		1996-12-24	NESTING RESCUE	NESTING	1996	12			-23	0		2	Nesting Beach	Yes	12	12	0-7	#N/A	ALIVE	nesting	0-7
22	G	A	1996-12-26						1996	12			-23				Unknown	No			#N/A	#N/A			#N/A
23	G	A	1997-01-03	1997-01-03		1997-01-19	NESTING RESCUE	NESTING	1997	1			-23	0		16	Nesting Beach	Yes	1	1	0-7	#N/A	ALIVE	nesting	7-28
24	G	A	1999-08-25						1999	8			-21				Unknown	No			#N/A	#N/A			#N/A
25	G	A	1996-12-16	1996-12-16		1996-12-28	NESTING RESCUE	NESTING	1996	12			-23	0		12	Nesting Beach	Yes	12	12	0-7	#N/A	ALIVE	nesting	7-28
26	G	A	2012-06-27	2012-07-16					2012	6	RHQ		-18	19			Entanglement fishing	No	7		7-28	#N/A			#N/A
27	G	A	2001-06-03						2001	6			-18				Unknown	No			#N/A	#N/A			#N/A
28	G	A	1996-12-16						1996	12			-23				Disease	No			#N/A	#N/A			#N/A
29	G	A	2001-02-24						2001	2			-24				Unknown	No			#N/A	#N/A			#N/A
30	G	A	1997-06-07						1997	6			-23				Nesting Beach	No			#N/A	#N/A			#N/A
31	G	A	1997-05-24						1997	5			-22				Unknown	No			#N/A	#N/A			#N/A
32	G	A	2007-02-22						2007	2			-25				Unknown	No			#N/A	#N/A			#N/A
33	G	A	1997-02-02						1997	2			-24				Unknown	No			#N/A	#N/A			#N/A
34	G	A	2011-06-29						2011	6	CTRC		-17				Disease	No			#N/A	#N/A			#N/A
35	L	A	2002-06-22						2002	6			-27				Unknown	No			#N/A	#N/A			#N/A
36	G	SA	2000-12-05						2000	12			-27				Entanglement Crabbing	No			#N/A	#N/A			#N/A
37	L	A	1999-11-01						1999	11	QPWS		-27				Entanglement Crabbing	No			#N/A	#N/A			#N/A
38	G	A	2001-09-14	2001-10-13		2005-05-08	STRANDING	STRANDING	2001	9	SW		-27	29		1303	Floating	Yes	10	5	>28	#N/A	DEAD	Unknown	>365
39	G	A	2005-05-08						2005	5			-27				Unknown	No			#N/A	#N/A			#N/A
40	G	SA	1999-01-16						1999	1			-27				Boat Strike/Fractures	No			#N/A	#N/A			#N/A
41	G	SA	1999-01-23						1999	1			-26				Boat Strike/Fractures	No			#N/A	#N/A			#N/A
42	H	SA	1999-01-17						1999	1			-16				Unknown	No			#N/A	#N/A			#N/A
43	G	A	2009-12-14						2009	12			-25				Unknown	No			#N/A	#N/A			#N/A
44	G	A	2003-11-27						2003	11			-27				Boat Strike/Fractures	No			#N/A	#N/A			#N/A
45	G	A	2011-09-26						2011	9			-23				Hunting	No			#N/A	#N/A			#N/A
46	G	A	2006-08-28						2006	8			-27				Boat Strike/Fractures	No			#N/A	#N/A			#N/A
47	G	SA	2008-01-30		2008-01-30				2008	1			-27		0		Unknown	No			#N/A	0-7			#N/A
48	G	A	1997-10-05						1997	10			-25				Nesting Beach	No			#N/A	#N/A			#N/A
49	G	A	1997-10-29	1997-10-29		1997-11-06	COURTING RESCUE	COURTING	1997	10			-25	0		8	COURTING	Yes	10	11	0-7	#N/A	ALIVE	courting	7-28
50	L	A	1997-12-27	1997-12-28					1997	12	QPWS		-24	1			Unknown	No	12		0-7	#N/A			#N/A
51	G	A	1997-12-08						1997	12			-25				Unknown	No			#N/A	#N/A			#N/A
52	G	SA	1997-11-08						1997	11	QPWS		-24				Unknown	No			#N/A	#N/A			#N/A
53	L	SA	1997-02-12		1997-02-12				1997	2	QPWS		-24		0		Unknown Natural	No			#N/A	0-7			#N/A
54	L	SA	2000-01-18						2000	1			-27				Unknown	No			#N/A	#N/A			#N/A
55	G	SA	1997-12-31						1997	12			-24				Unknown	No			#N/A	#N/A			#N/A
56	L	A	2005-04-12						2005	4			-27				Unknown	No			#N/A	#N/A			#N/A
57	L	SA	1998-04-26	1998-04-26		1998-05-11	CRAB POT	STRANDING	1998	4			-27	0		15	Entanglement Crabbing	Yes	4	5	0-7	#N/A	DEAD	unknown	7-28
58	L	SA	1998-05-11						1998	5			-27				Entanglement Crabbing	No			#N/A	#N/A			#N/A
59	G	SA	2012-04-15						2012	4			-27				Unknown	No			#N/A	#N/A			#N/A
60	L	SA	1997-05-29						1997	5			-27				Unknown	No			#N/A	#N/A			#N/A
61	G	A	2004-05-05						2004	5			-27				Unknown	No			#N/A	#N/A			#N/A
62	L	SA	1997-05-29	1997-07-10		2009-06-17	STRANDING	RODEO	1997	5	SW		-27	42		4360	Floating	Yes	7	6	>28	#N/A	ALIVE	Rodeo	>365
63	L	SA	2000-06-11						2000	6			-27				Unknown	No			#N/A	#N/A			#N/A
64	G	A	1999-01-15						1999	1			-27				Unknown	No			#N/A	#N/A			#N/A
65	G	J	1997-10-01						1997	10			-27				Unknown	No			#N/A	#N/A			#N/A
66	G	J	2000-09-28						2000	9			-27				Boat Strike/Fractures	No			#N/A	#N/A			#N/A
67	L	SA	1997-05-29	1997-12-05		2001-06-05	STRANDING	RODEO	1997	5	SW		-27	190		1278	Unknown	Yes	12	6	>28	#N/A	ALIVE	Rodeo	>365
68	L	SA	2000-05-16						2000	5			-27				Entanglement Crabbing	No			#N/A	#N/A			#N/A
69	G	SA	2000-02-06		2000-02-22				2000	2	SW		-27		16		Disease	No			#N/A	7-28			#N/A
70	G	A	2008-06-11						2008	6			-27				Boat Strike/Fractures	No			#N/A	#N/A			#N/A
71	G	J	1998-10-04						1998	10			-27				Boat Strike/Fractures	No			#N/A	#N/A			#N/A
72	L	A	2010-07-07						2010	7			-22				Unknown	No			#N/A	#N/A			#N/A
73	G	SA	2007-09-21						2007	9			-27				Entanglement Crabbing	No			#N/A	#N/A			#N/A
74	L	SA	1997-05-28	1997-10-24		1998-04-26	STRANDING	RODEO	1997	5	Unknown		-27	149		184	Unknown	Yes	10	4	>28	#N/A	ALIVE	rodeo	>28-364
75	L	SA	1999-11-26						1999	11			-27				Entanglement Crabbing	No			#N/A	#N/A			#N/A
76	G	A	1997-05-26	1998-02-23					1997	5	SW		-27	273			Entanglement Crabbing	No	2		>28	#N/A			#N/A
77	G	SA	2000-09-17	2000-09-18		2000-09-21	STRANDING	STRANDING	2000	9			-21	1		3	Disease	Yes	9	9	0-7	#N/A	DEAD	unknown	0-7
78	G	SA	2000-09-21						2000	9			-21				Unknown	No			#N/A	#N/A			#N/A
79	G	A	1997-12-02	1997-12-02		1997-12-15	NESTING RESCUE	NESTING	1997	12			-23	0		13	Nesting Beach	Yes	12	12	0-7	#N/A	ALIVE	nesting	7-28
80	G	A	2004-10-16		2004-12-15				2004	10	SW		-27		60		Unknown	No			#N/A	>28			#N/A
81	G	A	2007-07-28						2007	7			-27				Unknown	No			#N/A	#N/A			#N/A
82	G	J	2005-03-16						2005	3			-27				Entangled Ghost fishing	No			#N/A	#N/A			#N/A
83	L	A	1998-01-14						1998	1			-24				Nesting Beach	No			#N/A	#N/A			#N/A
84	F	A	1999-12-14						1999	12			-14				Unknown	No			#N/A	#N/A			#N/A
85	L	A	1998-12-10						1998	12			-24				?	No			#N/A	#N/A			#N/A
86	L	A	2002-12-24						2002	12			-24				Nesting Beach	No			#N/A	#N/A			#N/A
87	G	SA	2004-10-15						2004	10			-23				Unknown	No			#N/A	#N/A			#N/A
88	G	J	2000-11-28	2000-11-29					2000	11			-22	1			Floating	No	11		0-7	#N/A			#N/A
89	H	A	2006-05-19						2006	5			-22				Disease	No			#N/A	#N/A			#N/A
90	G	J	2001-01-09						2001	1			-23				Depredation	No			#N/A	#N/A			#N/A
91	L	A	1998-10-24						1998	10			-24				Depredation	No			#N/A	#N/A			#N/A
92	G	A	1998-10-31	1998-11-02		1998-11-12	COURTING RESCUE	COURTING	1998	10			-24	2		10	COURTING	Yes	11	11	0-7	#N/A	ALIVE	courting	7-28
93	G	A	1998-11-02						1998	11			-24				Nesting Beach	No			#N/A	#N/A			#N/A
94	G	A	1999-01-02						1999	1			-25				Nesting Beach	No			#N/A	#N/A			#N/A
95	G	A	1999-02-16	1999-02-16		2004-12-12	NESTING RESCUE	NESTING	1999	2			-25	0		2126	Nesting Beach	Yes	2	12	0-7	#N/A	ALIVE	nesting	>365
96	L	A	1999-03-21						1999	3			-27				Boat Strike/Fractures	No			#N/A	#N/A			#N/A
97	L	A	2009-01-01	2009-07-09					2009	1	SW		-27	189			Entanglement Crabbing	No	7		>28	#N/A			#N/A
98	G	J	1999-08-08						1999	8	NEPT		-25				Unknown	No			#N/A	#N/A			#N/A
99	L	A	2005-10-03	2006-03-27					2005	10	SW		-27	175			Unknown	No	3		>28	#N/A			#N/A
100	G	J	1999-08-25						1999	8	NEPT		-24				Unknown	No			#N/A	#N/A			#N/A
101	G	J	1999-08-25						1999	8	NEPT		-24				Unknown	No			#N/A	#N/A			#N/A
102	L	SA	2000-04-05						2000	4	RW		-25				Unknown	No			#N/A	#N/A			#N/A
103	G	A	1999-10-05						1999	10			-25				Nesting Beach	No			#N/A	#N/A			#N/A
104	G	A	1998-01-08	1998-02-23		2002-12-30	STRANDING	NESTING	1998	1	SW		-27	46		1771	Entanglement Crabbing	Yes	2	12	>28	#N/A	ALIVE	nesting	>365
105	G	J	1998-01-03	1998-01-03					1998	1	SW		-27	0			Entanglement Crabbing	No	1		0-7	#N/A			#N/A
106	G	A	1998-01-12	1998-05-23					1998	1	SW		-26	131			Floating	No	5		>28	#N/A			#N/A
107	L	SA	2000-01-22	2000-02-08					2000	1	SW		-28	17			Depredation	No	2		7-28	#N/A			#N/A
108	G	SA	1999-09-17	2000-02-08					1999	9	SW		-27	144			Unknown	No	2		>28	#N/A			#N/A
109	G	J	1999-11-25	2000-02-08					1999	11	SW		-27	75			Unknown	No	2		>28	#N/A			#N/A
110	G	J	1998-11-16	1998-12-10					1998	11	SW		-27	24			Floating	No	12		7-28	#N/A			#N/A
111	G	J	1998-10-16	1998-12-10					1998	10	SW		-27	55			Disease	No	12		>28	#N/A			#N/A
112	G	J	1998-12-03						1998	12			-23				Disease	No			#N/A	#N/A			#N/A
113	G	A	2001-11-23						2001	11			-16				Unknown	No			#N/A	#N/A			#N/A
114	G	J	2007-02-10		2007-03-03				2007	2	SW		-27		21		Disease	No			#N/A	7-28			#N/A
115	L	A	2005-10-26						2005	10			-27				?	No			#N/A	#N/A			#N/A
116	G	A	2012-01-02	2012-01-02		2012-01-18	NESTING RESCUE	NESTING	2012	1			-23	0		16	Nesting Beach	Yes	1	1	0-7	#N/A	ALIVE	nesting	7-28
117	G	A	1998-01-21	1998-01-21		1998-02-15	NESTING RESCUE	NESTING	1998	1			-23	0		25	Nesting Beach	Yes	1	2	0-7	#N/A	ALIVE	nesting	7-28
118	G	A	2003-10-30						2003	10			-18				Unknown	No			#N/A	#N/A			#N/A
119	G	J	1998-10-15						1998	10			-27				Unknown	No			#N/A	#N/A			#N/A
120	G	A	1998-05-26						1998	5			-12				Hunting	No			#N/A	#N/A			#N/A
121	F	SA	1999-02-23	1999-04-22					1999	2	RHQ		-19	58			Floating	No	4		>28	#N/A			#N/A
122	G	J	1999-06-02	1999-06-07					1999	6	RHQ		-19	5			Unknown Natural	No	6		0-7	#N/A			#N/A
123	G	J	1999-06-08	1999-06-28					1999	6	RHQ		-19	20			Floating	No	6		7-28	#N/A			#N/A
124	G	A	2001-06-25	2001-07-24					2001	6	RHQ		-19	29			Unknown	No	7		>28	#N/A			#N/A
125	G	A	1997-12-17	1997-12-17		1997-12-28	NESTING RESCUE	NESTING	1997	12			-23	0		11	Nesting Beach	Yes	12	12	0-7	#N/A	ALIVE	nesting	7-28
126	G	A	1997-12-19						1997	12			-23				Depredation	No			#N/A	#N/A			#N/A
127	G	A	2003-09-26						2003	9		TRUE	-21				Shark Control Program	No			#N/A	#N/A			#N/A
128	G	A	1998-02-21						1998	2			-21				Unknown	No			#N/A	#N/A			#N/A
129	G	A	1999-11-01						1999	11			-27				Unknown	No			#N/A	#N/A			#N/A
130	G	A	1997-12-28	1997-12-28		1997-12-29	NESTING RESCUE	NESTING	1997	12			-23	0		1	Nesting Beach	Yes	12	12	0-7	#N/A	ALIVE	nesting	0-7
131	G	A	2001-12-31						2001	12			-14				Unknown	No			#N/A	#N/A			#N/A
132	G	A	2001-11-27						2001	11			-12				Hunting	No			#N/A	#N/A			#N/A
133	G	A	1998-01-15	1998-01-15		1998-01-16	STRANDING	NESTING	1998	1			-24	0		1	Boat Strike/Fractures	Yes	1	1	0-7	#N/A	ALIVE	nesting	0-7
134	L	SA	2003-02-16						2003	2			-27				Boat Strike/Fractures	No			#N/A	#N/A			#N/A
135	H	J	1997-12-12	1998-04-05		1998-09-16	STRANDING	STRANDING	1997	12	UWW		-26	114		164	Floating	Yes	4	9	>28	#N/A	DEAD	Unknown	>28-364
136	H	J	1998-09-16						1998	9			-25				?	No			#N/A	#N/A			#N/A
137	L	SA	1998-07-30	1998-07-30		1998-07-31	STRANDING	RODEO	1998	7			-23	0		1	Entanglement fishing	Yes	7	7	0-7	#N/A	ALIVE	Rodeo	0-7
138	G	SA	1998-10-16						1998	10			-23				Unknown	No			#N/A	#N/A			#N/A
139	G	SA	2000-12-07						2000	12			-23				Unknown	No			#N/A	#N/A			#N/A
140	G	SA	1999-02-23						1999	2			-23				Other Anthropogenic	No			#N/A	#N/A			#N/A
141	G	SA	1999-02-23						1999	2			-23				Other Anthropogenic	No			#N/A	#N/A			#N/A
142	G	SA	2003-10-24						2003	10			-27				Unknown	No			#N/A	#N/A			#N/A
143	G	A	2000-01-20						2000	1			-23				Land Reclamation	No			#N/A	#N/A			#N/A
144	G	A	2000-01-18						2000	1			-23				Land Reclamation	No			#N/A	#N/A			#N/A
145	G	A	2007-07-24						2007	7			-27				Unknown	No			#N/A	#N/A			#N/A
146	G	A	1998-11-26	1998-11-26		1998-11-27	NESTING RESCUE	NESTING	1998	11			-23	0		1	Other Anthropogenic	Yes	11	11	0-7	#N/A	ALIVE	nesting	0-7
147	G	J	2000-07-27	2000-08-09					2000	7	QPWS		-18	13			Floating	No	8		7-28	#N/A			#N/A
148	F	A	2000-08-26	2000-09-28					2000	8	RHQ		-20	33			Floating	No	9		>28	#N/A			#N/A
149	G	A	2002-07-27						2002	7			-19				Disease	No			#N/A	#N/A			#N/A
150	L	SA	2003-11-23						2003	11			-18				Unknown	No			#N/A	#N/A			#N/A
151	G	A	1998-10-14						1998	10			-23				?	No			#N/A	#N/A			#N/A
152	G	A	1998-10-14						1998	10			-23				?	No			#N/A	#N/A			#N/A
153	G	J	2001-09-10	2001-10-16					2001	9	RHQ		-19	36			Floating	No	10		>28	#N/A			#N/A
154	G	J	2001-10-16	2001-11-29					2001	10	RHQ		-18	44			Floating	No	11		>28	#N/A			#N/A
155	G	J	2001-09-29	2002-03-21					2001	9	RHQ		-18	173			Floating	No	3		>28	#N/A			#N/A
156	G	A	2002-02-07						2002	2			-19				Other Anthropogenic	No			#N/A	#N/A			#N/A
157	G	SA	2000-11-04	2000-11-07					2000	11	QPWS		-19	3			Entanglement fishing	No	11		0-7	#N/A			#N/A
158	G	SA	2000-12-29						2000	12			-23				Unknown	No			#N/A	#N/A			#N/A
159	G	SA	2007-10-20						2007	10			-27				Unknown	No			#N/A	#N/A			#N/A
160	G	A	1999-08-18						1999	8	Unknown		-25				Hunting	No			#N/A	#N/A			#N/A
161	G	A	1999-08-18						1999	8	Unknown		-25				Hunting	No			#N/A	#N/A			#N/A
162	L	A	2002-08-29		2002-09-03				2002	8	UWW		-25		5		Unknown	No			#N/A	0-7			#N/A
163	L	A	1999-02-27						1999	2		TRUE	-24				Shark Control Program	No			#N/A	#N/A			#N/A
164	G	A	1998-10-30						1998	10			-24				Depredation	No			#N/A	#N/A			#N/A
165	L	A	1998-12-23	1998-12-23		1998-12-24	NESTING RESCUE	NESTING	1998	12			-24	0		1	Nesting Beach	Yes	12	12	0-7	#N/A	ALIVE	nesting	0-7
166	L	A	2002-12-29						2002	12			-25				Unknown	No			#N/A	#N/A			#N/A
167	G	J	2008-09-27						2008	9			-25				Unknown	No			#N/A	#N/A			#N/A
168	G	SA	2011-07-21	2011-07-21					2011	7			-23	0			Land Reclamation	No	7		0-7	#N/A			#N/A
169	G	A	2003-03-01						2003	3			-25				Unknown	No			#N/A	#N/A			#N/A
170	G	A	2000-08-13						2000	8			-24				Unknown	No			#N/A	#N/A			#N/A
171	G	A	2008-07-07						2008	7			-19				Unknown	No			#N/A	#N/A			#N/A
172	G	A	1999-11-11						1999	11			-24				Disease	No			#N/A	#N/A			#N/A
173	G	A	2003-04-07						2003	4			-24				Unknown	No			#N/A	#N/A			#N/A
174	G	SA	2008-04-13						2008	4			-24				Depredation	No			#N/A	#N/A			#N/A
175	G	A	1999-01-04						1999	1			-24				Unknown	No			#N/A	#N/A			#N/A
176	G	A	1999-10-05	1999-10-05		1999-12-18	COURTING RESCUE	NESTING	1999	10			-25	0		74	COURTING	Yes	10	12	0-7	#N/A	ALIVE	nesting	>28-364
177	G	A	1999-10-05	1999-10-05		1999-10-31	COURTING RESCUE	COURTING	1999	10			-25	0		26	COURTING	Yes	10	10	0-7	#N/A	ALIVE	courting	7-28
178	G	J	2002-02-10						2002	2			-24				?	No			#N/A	#N/A			#N/A
179	G	A	1999-10-24						1999	10			-25				Nesting Beach	No			#N/A	#N/A			#N/A
180	G	A	2004-01-26						2004	1			-25				Unknown	No			#N/A	#N/A			#N/A
181	G	A	2003-11-12						2003	11			-27				?	No			#N/A	#N/A			#N/A
182	G	A	2003-09-23						2003	9			-27				?	No			#N/A	#N/A			#N/A
183	G	A	1999-02-13	1999-02-13					1999	2	QPWS		-24	0			Entanglement fishing	No	2		0-7	#N/A			#N/A
184	G	A	2006-05-26						2006	5			-27				?	No			#N/A	#N/A			#N/A
185	G	A	2001-12-05						2001	12			-27				Unknown	No			#N/A	#N/A			#N/A
186	G	A	1998-12-29						1998	12			-23				Unknown Natural	No			#N/A	#N/A			#N/A
187	G	A	1999-02-19						1999	2		TRUE	-26				Shark Control Program	No			#N/A	#N/A			#N/A
188	G	A	1999-03-24						1999	3			-25				?	No			#N/A	#N/A			#N/A
189	L	A	2005-02-15		2005-02-16				2005	2	UWW		-25		1		Depredation	No			#N/A	0-7			#N/A
190	G	SA	2007-08-31						2007	8			-27				?	No			#N/A	#N/A			#N/A
191	G	J	2004-11-10						2004	11			-20				Unknown	No			#N/A	#N/A			#N/A
192	L	SA	2008-01-09						2008	1			-26				?	No			#N/A	#N/A			#N/A
193	G	SA	1999-08-23						1999	8			-23				Unknown	No			#N/A	#N/A			#N/A
194	L	SA	2003-05-21	2003-05-31					2003	5	SW		-27	10			Entanglement fishing	No	5		7-28	#N/A			#N/A
195	G	A	2011-04-16		2011-04-16				2011	4	SW		-27		0		Ingestion of foreign material	No			#N/A	0-7			#N/A
196	G	A	2010-02-06						2010	2			-23				Unknown Natural	No			#N/A	#N/A			#N/A
197	G	A	2010-12-30	2010-12-30		2011-01-11	NESTING RESCUE	NESTING	2010	12			-23	0		12	Nesting Beach	Yes	12	1	0-7	#N/A	ALIVE	nesting	7-28
198	L	SA	2002-10-15						2002	10			-27				Unknown	No			#N/A	#N/A			#N/A
199	L	SA	1999-04-21						1999	4			-27				Entanglement Crabbing	No			#N/A	#N/A			#N/A
200	G	A	2012-12-26						2012	12			-19				Unknown	No			#N/A	#N/A			#N/A
201	L	A	1999-05-12						1999	5			-27				Entanglement Crabbing	No			#N/A	#N/A			#N/A
202	G	SA	1999-05-12						1999	5			-27				?	No			#N/A	#N/A			#N/A
203	L	SA	1999-05-12	2000-02-08		2000-05-16	STRANDING	RODEO	1999	5	SW		-27	272		98	Floating	Yes	2	5	>28	#N/A	ALIVE	rodeo	>28-364
204	G	J	2004-11-19		2004-11-28				2004	11	SW		-27		9		Disease	No			#N/A	7-28			#N/A
205	G	U	2009-11-30						2009	11			-27				Unknown	No			#N/A	#N/A			#N/A
206	L	SA	2000-05-15						2000	5			-27				Unknown	No			#N/A	#N/A			#N/A
207	L	A	2009-04-20						2009	4			-27				Boat Strike/Fractures	No			#N/A	#N/A			#N/A
208	G	A	2008-02-15						2008	2			-27				Unknown	No			#N/A	#N/A			#N/A
209	G	SA	2000-06-17						2000	6			-27				Unknown	No			#N/A	#N/A			#N/A
210	L	SA	2001-02-14	2001-02-14		2001-06-05	STRANDING	RODEO	2001	2			-27	0		111	Entanglement fishing	Yes	2	6	0-7	#N/A	ALIVE	Rodeo	>28-364
211	G	J	2003-12-10						2003	12			-27				Unknown	No			#N/A	#N/A			#N/A
212	G	J	2003-10-10						2003	10			-27				Unknown	No			#N/A	#N/A			#N/A
213	L	SA	1999-05-14		1999-06-22		RODEO		1999	5	SW		-27		39		Disease	No			#N/A	>28			#N/A
214	G	J	2004-03-02						2004	3			-27				Unknown	No			#N/A	#N/A			#N/A
215	G	SA	2007-03-28		2007-03-28				2007	3	UWW		-26		0		Entanglement fishing	No			#N/A	0-7			#N/A
216	G	A	1999-11-06						1999	11			-25				Nesting Beach	No			#N/A	#N/A			#N/A
217	G	A	1999-10-21						1999	10			-25				Nesting Beach	No			#N/A	#N/A			#N/A
218	G	SA	2012-03-20		2012-03-24				2012	3	SW		-28		4		Unknown	No			#N/A	0-7			#N/A
219	G	A	1999-11-01						1999	11			-25				Nesting Beach	No			#N/A	#N/A			#N/A
220	G	A	2000-01-11	2000-01-11		2000-01-17	NESTING RESCUE	NESTING	2000	1			-23	0		6	Nesting Beach	Yes	1	1	0-7	#N/A	ALIVE	nesting	0-7
221	G	A	2003-06-27						2003	6			-19				Unknown	No			#N/A	#N/A			#N/A
222	G	J	2010-07-07	2010-07-10					2010	7	OTHER		-25	3			Unknown	No	7		0-7	#N/A			#N/A
223	G	J	2010-11-01	2010-11-05					2010	11	QPWS		-25	4			Floating	No	11		0-7	#N/A			#N/A
224	G	J	2011-01-24	2011-01-27		2011-01-28	STRANDING	STRANDING	2011	1	QPWS		-25	3		1	Unknown	Yes	1	1	0-7	#N/A	DEAD	Unknown	0-7
225	G	J	2011-01-28						2011	1			-25				Unknown	No			#N/A	#N/A			#N/A
226	G	SA	2011-03-26	2011-05-16					2011	3	UWW		-25	51			Unknown	No	5		>28	#N/A			#N/A
227	H	J	2004-08-28	2004-11-17		2010-08-22	STRANDING	FISHING	2004	8	QPWS		-25	81		2104	Floating	Yes	11	8	>28	#N/A	ALIVE	Entaglement fishing	>365
228	H	J	2010-08-22						2010	8			-23				Entanglement fishing	No			#N/A	#N/A			#N/A
229	G	A	2000-02-28						2000	2			-25				Unknown	No			#N/A	#N/A			#N/A
230	G	A	1999-12-02						1999	12			-25				Unknown	No			#N/A	#N/A			#N/A
231	G	A	2000-01-06						2000	1			-23				Unknown	No			#N/A	#N/A			#N/A
232	G	A	2000-03-15						2000	3			-23				Unknown	No			#N/A	#N/A			#N/A
233	G	A	2012-01-19	2012-01-19		2012-01-31	NESTING RESCUE	NESTING	2012	1			-23	0		12	Nesting Beach	Yes	1	1	0-7	#N/A	ALIVE	nesting	7-28
234	G	A	2008-02-08						2008	2			-23				Nesting Beach	No			#N/A	#N/A			#N/A
235	G	J	2009-08-12						2009	8			-25				Unknown	No			#N/A	#N/A			#N/A
236	R	SA	2009-09-13		2009-09-30				2009	9	AZWH		-25		17		Disease	No			#N/A	7-28			#N/A
237	H	J	2010-11-17		2010-11-17				2010	11	AZWH		-25		0		Disease	No			#N/A	0-7			#N/A
238	G	A	2011-01-13						2011	1			-25				Unknown	No			#N/A	#N/A			#N/A
239	G	J	2011-07-17	2011-07-17		2011-07-22	STRANDING	STRANDING	2011	7			-25	0		5	Unknown	Yes	7	7	0-7	#N/A	ALIVE	unknown	0-7
240	G	J	2011-07-22	2011-07-22		2011-07-26	STRANDING	stranding	2011	7			-25	0		4	Unknown	Yes	7	7	0-7	#N/A	EUTHANISED	unknown	0-7
241	G	J	2011-07-26		2011-07-27				2011	7	AZWH		-25		1		Entangled Ghost fishing	No			#N/A	0-7			#N/A
242	G	A	2013-09-07		2013-09-10				2013	9	MULTI		-25		3		Disease	No			#N/A	0-7			#N/A
243	L	SA	2008-11-17	2008-11-27		2008-12-24	STRANDING	RODEO	2008	11	AZWH		-25	10		27	Unknown	Yes	11	12	7-28	#N/A	ALIVE	rodeo	7-28
244	G	A	2013-09-18	2014-02-12					2013	9	SW		-27	147			Unknown	No	2		>28	#N/A			#N/A
245	G	J	2009-09-17						2009	9			-27				Unknown	No			#N/A	#N/A			#N/A
246	G	J	2012-11-06						2012	11			-27				Unknown	No			#N/A	#N/A			#N/A
247	G	SA	2001-04-18	2001-05-03					2001	4	RHQ		-19	15			Unknown	No	5		7-28	#N/A			#N/A
248	G	SA	2001-01-30	2001-03-30		2001-10-26	STRANDING	STRANDING	2001	1	RHQ		-19	59		210	Boat Strike/Fractures	Yes	3	10	>28	#N/A	ALIVE	Unknown	>28-364
249	G	SA	2001-10-26	2001-11-15			STRANDING		2001	10	RHQ		-19	20			Unknown	No	11		7-28	#N/A			#N/A
250	G	J	2001-03-10	2001-04-19					2001	3	RHQ		-19	40			Disease	No	4		>28	#N/A			#N/A
251	G	J	2001-08-31	2001-10-29					2001	8	RHQ		-18	59			Disease	No	10		>28	#N/A			#N/A
252	G	J	2001-07-05						2001	7			-16				Unknown	No			#N/A	#N/A			#N/A
253	H	J	2001-07-05	2001-07-05		2001-07-27	STRANDING	STRANDING	2001	7			-17	0		22	Unknown	Yes	7	7	0-7	#N/A	ALIVE	Disease	7-28
254	H	J	2001-07-29	2001-08-17					2001	7	Unknown		-16	19			Disease	No	8		7-28	#N/A			#N/A
255	G	SA	1999-11-17		1999-11-23				1999	11	Unknown		-23		6		Ingestion of foreign material	No			#N/A	0-7			#N/A
256	G	A	2005-07-17						2005	7			-27				Unknown	No			#N/A	#N/A			#N/A
257	G	A	2002-04-01						2002	4			-10				Hunting	No			#N/A	#N/A			#N/A
258	G	A	2004-07-26						2004	7			-19				Unknown	No			#N/A	#N/A			#N/A
259	G	A	2001-12-17						2001	12			-23				?	No			#N/A	#N/A			#N/A
260	G	A	1999-10-20	1999-10-20		1999-11-15	COURTING RESCUE	NESTING	1999	10			-25	0		26	COURTING	Yes	10	11	0-7	#N/A	ALIVE	nesting	7-28
261	G	A	1999-11-22						1999	11			-25				Nesting Beach	No			#N/A	#N/A			#N/A
262	G	A	2000-01-27						2000	1			-25				Unknown	No			#N/A	#N/A			#N/A
263	G	SA	1999-12-22		1999-12-31				1999	12			-24		9		Disease	No			#N/A	7-28			#N/A
264	R	A	2000-01-09						2000	1			-24				Boat Strike/Fractures	No			#N/A	#N/A			#N/A
265	G	A	2000-01-05						2000	1			-24				?	No			#N/A	#N/A			#N/A
266	G	J	2000-01-02						2000	1			-24				?	No			#N/A	#N/A			#N/A
267	G	SA	1999-12-31						1999	12			-24				Other Anthropogenic	No			#N/A	#N/A			#N/A
268	G	SA	1999-12-31						1999	12			-24				Other Anthropogenic	No			#N/A	#N/A			#N/A
269	G	A	2011-10-10						2011	10			-23				Unknown	No			#N/A	#N/A			#N/A
270	G	A	1999-12-28						1999	12			-23				Nesting Beach	No			#N/A	#N/A			#N/A
271	L	SA	1999-12-22		2000-02-03				1999	12	SW		-24		43		Unknown	No			#N/A	>28			#N/A
272	G	SA	2001-06-19	2001-06-21					2001	6			-24	2			Unknown	No	6		0-7	#N/A			#N/A
273	G	J	2000-05-16	2000-11-05					2000	5	SW		-27	173			Boat Strike/Fractures	No	11		>28	#N/A			#N/A
274	F	A	2003-11-25						2003	11			-21				?	No			#N/A	#N/A			#N/A
275	G	A	2003-09-10						2003	9			-27				Unknown	No			#N/A	#N/A			#N/A
276	G	A	2008-06-22						2008	6			-27				Unknown	No			#N/A	#N/A			#N/A
277	G	J	2004-08-27						2004	8			-27				Unknown	No			#N/A	#N/A			#N/A
278	L	SA	2001-11-12						2001	11			-27				Entanglement fishing	No			#N/A	#N/A			#N/A
279	G	A	2002-02-16						2002	2			-23				?	No			#N/A	#N/A			#N/A
280	G	A	2002-02-25	2002-02-25					2002	2			-23	0			Land Reclamation	No	2		0-7	#N/A			#N/A
281	G	SA	2001-03-04	2001-05-06		2014-07-10	STRANDING	RODEO	2001	3	SW		-27	63		4813	Disease	Yes	5	7	>28	#N/A	ALIVE	rodeo	>365
282	G	A	2001-11-05	2001-11-10					2001	11	SW		-27	5			Unknown	No	11		0-7	#N/A			#N/A
283	G	A	2001-10-13	2001-11-10		2002-07-25	STRANDING	STRANDING	2001	10	SW		-27	28		257	Entanglement fishing	Yes	11	7	>28	#N/A	DEAD	Unknown	>28-364
284	G	A	2002-07-25						2002	7			-27				Unknown	No			#N/A	#N/A			#N/A
285	G	SA	2001-12-17	2002-01-26		2002-02-17	STRANDING	STRANDING	2001	12	SW		-27	40		22	Floating	Yes	1	2	>28	#N/A	EUTHANISED	Unknown	7-28
286	G	SA	2002-02-17						2002	2	SW		-27				Unknown	No			#N/A	#N/A			#N/A
287	G	SA	2009-08-31	2009-11-23		2013-06-21	STRANDING	STRANDING	2009	8	SW		-27	84		1306	Floating	Yes	11	6	>28	#N/A	DEAD	Unknown	>365
288	G	A	2013-06-21						2013	6			-27				?	No			#N/A	#N/A			#N/A
289	G	A	2009-08-22	2009-11-23					2009	8	SW		-27	93			Floating	No	11		>28	#N/A			#N/A
290	H	J	2010-03-24	2010-04-22					2010	3	SW		-27	29			Entanglement fishing	No	4		>28	#N/A			#N/A
291	G	J	2009-04-27	2010-04-22					2009	4	SW		-27	360			Unknown	No	4		>28	#N/A			#N/A
292	G	J	2009-12-12	2010-04-22					2009	12	SW		-27	131			Floating	No	4		>28	#N/A			#N/A
293	F	J	2009-09-12	2010-05-11					2009	9	SW		-27	241			Floating	No	5		>28	#N/A			#N/A
294	L	J	2008-05-31	2010-05-15					2008	5	SW		-28	714			Unknown	No	5		>28	#N/A			#N/A
295	G	J	2010-08-23	2010-12-15		2012-03-04	STRANDING	STRANDING	2010	8	SW		-28	114		445	Unknown	Yes	12	3	>28	#N/A	EUTHANISED	Unknown	>365
296	G	J	2012-03-04		2012-03-05				2012	3	AZWH		-27		1		Unknown	No			#N/A	0-7			#N/A
297	G	J	2010-10-05	2011-04-14					2010	10	SW		-27	191			Unknown	No	4		>28	#N/A			#N/A
298	G	J	2010-11-25	2011-04-14					2010	11	QPWS		-27	140			Floating	No	4		>28	#N/A			#N/A
299	G	J	2011-08-13	2011-10-05					2011	8	SW		-27	53			Floating	No	10		>28	#N/A			#N/A
300	G	J	2010-08-31	2010-12-15					2010	8			-28	106			Entanglement fishing	No	12		>28	#N/A			#N/A
301	G	J	2010-08-15	2010-12-15					2010	8			-28	122			Disease	No	12		>28	#N/A			#N/A
302	G	J	2010-11-18	2011-04-14					2010	11	SW		-28	147			Unknown	No	4		>28	#N/A			#N/A
303	G	J	2012-05-08		2012-08-21				2012	5	SW		-27		105		Unknown	No			#N/A	>28			#N/A
304	G	J	2012-08-13		2012-09-15				2012	8	SW		-27		33		Disease	No			#N/A	>28			#N/A
305	G	J	2012-08-14		2012-08-16				2012	8	SW		-27		2		Disease	No			#N/A	0-7			#N/A
306	G	J	2012-08-31		2012-09-20				2012	8	SW		-27		20		Disease	No			#N/A	7-28			#N/A
307	G	J	2012-08-18	2013-01-24					2012	8	SW		-27	159			Unknown	No	1		>28	#N/A			#N/A
308	G	J	2012-09-09		2012-09-20				2012	9	SW		-27		11		Disease	No			#N/A	7-28			#N/A
309	G	J	2013-01-07		2013-02-23				2013	1	SW		-28		47		Unknown	No			#N/A	>28			#N/A
310	G	J	2012-12-30	2013-01-24					2012	12	SW		-27	25			Entanglement fishing	No	1		7-28	#N/A			#N/A
311	G	J	2012-09-24	2013-01-24					2012	9	SW		-27	122			Unknown	No	1		>28	#N/A			#N/A
312	G	J	2012-07-11	2013-01-24		2013-03-22	STRANDING	STRANDING	2012	7	SW		-27	197		57	Unknown	Yes	1	3	>28	#N/A	DEAD	Unknown	>28-364
313	G	J	2013-03-22						2013	3			-27				Unknown	No			#N/A	#N/A			#N/A
314	G	A	2012-02-18	2013-01-24					2012	2	SW		-27	341			Entanglement Crabbing	No	1		>28	#N/A			#N/A
315	G	J	2012-10-05		2013-04-26				2012	10	SW		-27		203		Disease	No			#N/A	>28			#N/A
316	G	J	2013-04-16	2013-07-18					2013	4	SW		-27	93			Unknown	No	7		>28	#N/A			#N/A
317	G	J	2013-04-16	2013-07-18					2013	4	SW		-27	93			Unknown	No	7		>28	#N/A			#N/A
318	G	J	2011-07-24	2011-10-05					2011	7	SW		-27	73			Floating	No	10		>28	#N/A			#N/A
319	G	J	2011-10-03	2012-02-16					2011	10	QPWS		-27	136			Floating	No	2		>28	#N/A			#N/A
320	G	J	2011-11-26	2012-02-16					2011	11	SW		-27	82			Unknown	No	2		>28	#N/A			#N/A
321	G	J	2011-08-09	2012-02-16					2011	8	SW		-27	191			Unknown	No	2		>28	#N/A			#N/A
322	G	J	2011-07-23	2012-02-16					2011	7	SW		-27	208			Floating	No	2		>28	#N/A			#N/A
323	G	J	2012-06-17	2012-09-15					2012	6	SW		-27	90			Unknown	No	9		>28	#N/A			#N/A
324	G	J	2012-07-11						2012	7	SW		-27				Disease	No			#N/A	#N/A			#N/A
325	G	J	2012-07-19		2013-02-04				2012	7	SW		-27		200		Unknown	No			#N/A	>28			#N/A
326	G	J	2011-07-21	2011-10-05					2011	7	SW		-27	76			Unknown	No	10		>28	#N/A			#N/A
327	G	J	2011-05-01	2011-10-05					2011	5	SW		-28	157			Unknown	No	10		>28	#N/A			#N/A
328	G	J	2012-05-23						2012	5			-27				Unknown	No			#N/A	#N/A			#N/A
329	G	J	2004-06-16	2004-08-13					2004	6	SW		-27	58			Floating	No	8		>28	#N/A			#N/A
330	G	J	2007-08-25	2008-03-26					2007	8	SW		-27	214			Disease	No	3		>28	#N/A			#N/A
331	G	J	2008-05-15		2008-05-21				2008	5	SW		-27		6		Unknown	No			#N/A	0-7			#N/A
332	G	J	2008-03-31	2008-08-08					2008	3	SW		-27	130			Entanglement fishing	No	8		>28	#N/A			#N/A
333	G	J	2007-09-16	2008-03-26					2007	9	SW		-28	192			Boat Strike/Fractures	No	3		>28	#N/A			#N/A
334	G	J	2007-06-25	2008-03-26		2009-03-07	STRANDING	STRANDING	2007	6	SW		-27	275		346	Unknown	Yes	3	3	>28	#N/A	EUTHANISED	Disease	>28-364
335	G	J	2009-03-07		2009-06-25				2009	3	AZWH		-27		110		Disease	No			#N/A	>28			#N/A
336	G	J	2007-11-14	2008-03-26					2007	11	SW		-27	133			Disease	No	3		>28	#N/A			#N/A
337	G	J	2007-08-11	2008-03-26					2007	8	SW		-27	228			Floating	No	3		>28	#N/A			#N/A
338	G	J	2007-08-05	2008-03-26					2007	8	SW		-27	234			Floating	No	3		>28	#N/A			#N/A
339	G	J	2007-08-16	2008-03-26					2007	8	SW		-27	223			Unknown	No	3		>28	#N/A			#N/A
340	G	J	2004-08-01	2004-09-18					2004	8	SW		-27	48			Boat Strike/Fractures	No	9		>28	#N/A			#N/A
341	L	A	2006-04-28	2006-11-23		2011-05-15	SCP	SCP	2006	4	SW	TRUE	-27	209		1634	Shark Control Program	Yes	11	5	>28	#N/A	ALIVE	Entaglement fishing	>365
342	G	SA	2006-03-22						2006	3			-28				Entanglement fishing	No			#N/A	#N/A			#N/A
343	G	J	2008-07-19						2008	7	SW		-27				Entanglement fishing	No			#N/A	#N/A			#N/A
344	G	J	2008-09-11	2009-02-02		2011-03-13	STRANDING	STRANDING	2008	9	SW		-27	144		769	Floating	Yes	2	3	>28	#N/A	ALIVE	Disease	>365
345	G	J	2011-03-13	2011-05-05					2011	3	AZWH		-27	53			Disease	No	5		>28	#N/A			#N/A
346	G	J	2008-11-04	2009-01-31					2008	11	SW		-27	88			Boat Strike/Fractures	No	1		>28	#N/A			#N/A
347	F	J	2008-09-15	2009-07-16					2008	9	SW		-27	304			Floating	No	7		>28	#N/A			#N/A
348	G	J	2009-10-09	2009-11-23					2009	10	SW		-27	45			Floating	No	11		>28	#N/A			#N/A
349	G	SA	2009-06-13	2009-08-13					2009	6	SW		-27	61			Floating	No	8		>28	#N/A			#N/A
350	G	A	2009-07-04	2009-08-13					2009	7	SW		-27	40			Floating	No	8		>28	#N/A			#N/A
351	G	SA	2009-06-06	2009-08-13					2009	6	SW		-27	68			Floating	No	8		>28	#N/A			#N/A
352	G	A	2009-07-04	2009-08-13					2009	7	SW		-27	40			Floating	No	8		>28	#N/A			#N/A
353	G	J	2009-08-10	2009-11-23					2009	8	SW		-27	105			Floating	No	11		>28	#N/A			#N/A
354	G	J	2009-09-20	2009-11-23					2009	9	SW		-27	64			Floating	No	11		>28	#N/A			#N/A
355	G	J	2009-04-15		2012-01-04				2009	4	SW		-27		994		Unknown	No			#N/A	>28			#N/A
356	G	J	2008-09-01	2008-10-17					2008	9	SW		-27	46			Floating	No	10		>28	#N/A			#N/A
357	G	J	2008-07-08	2008-10-17					2008	7	SW		-27	101			Entanglement fishing	No	10		>28	#N/A			#N/A
358	G	J	2002-04-20	2002-04-26					2002	4	SW		-27	6			Floating	No	4		0-7	#N/A			#N/A
359	L	SA	2002-03-09	2002-04-26					2002	3	SW		-27	48			Floating	No	4		>28	#N/A			#N/A
360	F	J	2002-04-06	2002-04-26					2002	4	SW		-27	20			Floating	No	4		7-28	#N/A			#N/A
361	G	J	2002-11-19	2002-12-02		2004-11-07	stranding	stranding	2002	11	SW		-28	13		706	Unknown	Yes	12	11	7-28	#N/A	DEAD	Unknown	>365
362	G	J	2004-11-07						2004	11			-27				Unknown	No			#N/A	#N/A			#N/A
363	G	J	2003-12-12		2005-07-07				2003	12	SW		-27		573		Other Anthropogenic	No			#N/A	>28			#N/A
364	G	J	2003-02-28	2003-05-03					2003	2	SW		-27	64			Floating	No	5		>28	#N/A			#N/A
365	G	SA	2003-04-29	2003-05-03					2003	4	SW		-27	4			Entanglement Crabbing	No	5		0-7	#N/A			#N/A
366	G	J	2007-08-08	2008-03-26					2007	8	SW		-27	231			Floating	No	3		>28	#N/A			#N/A
367	G	J	2007-09-26	2007-11-30					2007	9	SW		-27	65			Floating	No	11		>28	#N/A			#N/A
368	G	J	2003-06-12	2003-07-21					2003	6	SW		-27	39			Boat Strike/Fractures	No	7		>28	#N/A			#N/A
369	G	A	2003-08-23						2003	8			-24				Unknown	No			#N/A	#N/A			#N/A
370	G	J	2000-07-23	2000-07-24					2000	7	Unknown		-25	1			Floating	No	7		0-7	#N/A			#N/A
371	G	J	2000-08-04	2000-08-07					2000	8	Unknown		-25	3			Floating	No	8		0-7	#N/A			#N/A
372	G	SA	2000-08-17		2000-08-25				2000	8	UWW		-25		8		Depredation	No			#N/A	7-28			#N/A
373	T	A	2002-10-09						2002	10			-25				Floating	No			#N/A	#N/A			#N/A
374	G	A	2001-11-17	2001-11-17		2001-12-17	COURTING RESCUE	NESTING	2001	11			-25	0		30	COURTING	Yes	11	12	0-7	#N/A	ALIVE	nesting	>28-364
375	G	A	2001-12-03						2001	12			-24				Nesting Beach	No			#N/A	#N/A			#N/A
376	G	A	2006-02-13						2006	2			-25				Unknown	No			#N/A	#N/A			#N/A
377	G	J	2005-03-16						2005	3			-27				Entangled Ghost fishing	No			#N/A	#N/A			#N/A
378	G	A	2009-02-08	2009-02-08		2009-04-09	STRANDING	STRANDING	2009	2			-27	0		60	Netting	Yes	2	4	0-7	#N/A	DEAD	Unknown	>28-364
379	G	A	2009-04-09						2009	4			-27				Unknown	No			#N/A	#N/A			#N/A
380	G	J	2004-12-22		2005-03-30				2004	12	SW		-27		98		Disease	No			#N/A	>28			#N/A
381	B	SA	2008-06-15						2008	6			-27				Unknown	No			#N/A	#N/A			#N/A
382	G	J	2002-01-12	2002-01-12		2002-12-29	STRANDING	NESTING	2002	1			-25	0		351	Unknown	Yes	1	12	0-7	#N/A	ALIVE	nesting	>28-364
383	G	SA	2012-12-19						2012	12			-27				Unknown	No			#N/A	#N/A			#N/A
384	L	SA	2000-05-18		2000-07-08				2000	5	SW		-27		51		Disease	No			#N/A	>28			#N/A
385	G	SA	2003-07-27						2003	7			-27				Unknown	No			#N/A	#N/A			#N/A
386	G	J	2001-05-26						2001	5			-27				?	No			#N/A	#N/A			#N/A
387	G	J	2008-06-24						2008	6			-27				Unknown	No			#N/A	#N/A			#N/A
388	G	SA	2005-06-05						2005	6			-27				?	No			#N/A	#N/A			#N/A
389	G	J	2002-06-29						2002	6			-27				Unknown	No			#N/A	#N/A			#N/A
390	L	SA	2001-10-11						2001	10			-27				Unknown	No			#N/A	#N/A			#N/A
391	L	SA	2002-01-12						2002	1			-25				Unknown	No			#N/A	#N/A			#N/A
392	H	J	2000-08-01						2000	8			-22				Unknown	No			#N/A	#N/A			#N/A
393	G	J	2001-01-27						2001	1			-22				?	No			#N/A	#N/A			#N/A
394	G	A	2011-11-06						2011	11			-20				Unknown	No			#N/A	#N/A			#N/A
395	G	A	2000-03-03						2000	3			-23				Unknown	No			#N/A	#N/A			#N/A
396	G	J	2000-01-10						2000	1			-24				Other Anthropogenic	No			#N/A	#N/A			#N/A
397	G	A	1999-12-16						1999	12			-23				?	No			#N/A	#N/A			#N/A
398	G	A	1999-12-28	1999-12-28		2004-12-22	NESTING RESCUE	NESTING	1999	12			-23	0		1821	Nesting Beach	Yes	12	12	0-7	#N/A	ALIVE	nesting	>365
399	L	A	2004-01-26						2004	1			-24				Depredation	No			#N/A	#N/A			#N/A
400	G	SA	2012-10-03						2012	10			-27				?	No			#N/A	#N/A			#N/A
401	G	J	2004-08-31		2004-09-19				2004	8	SW		-27		19		Unknown	No			#N/A	7-28			#N/A
402	L	A	2006-07-01						2006	7			-23				Unknown	No			#N/A	#N/A			#N/A
403	G	J	2005-03-17	2005-03-20					2005	3	Unknown		-27	3			Netting	No	3		0-7	#N/A			#N/A
404	G	J	2004-05-26						2004	5			-27				Unknown	No			#N/A	#N/A			#N/A
405	G	J	2002-05-14						2002	5			-27				Unknown	No			#N/A	#N/A			#N/A
406	G	J	2002-05-08	2002-05-08		2003-10-24	STRANDING	RODEO	2002	5			-27	0		534	Unknown	Yes	5	10	0-7	#N/A	ALIVE	rodeo	>365
407	G	SA	2006-11-30						2006	11			-26				Unknown	No			#N/A	#N/A			#N/A
408	G	A	2001-12-14	2001-12-14		2001-12-28	NESTING RESCUE	NESTING	2001	12			-23	0		14	Nesting Beach	Yes	12	12	0-7	#N/A	ALIVE	nesting	7-28
409	G	SA	2013-03-19		2013-03-20				2013	3	MBRS		-27		1		Boat Strike/Fractures	No			#N/A	0-7			#N/A
410	G	SA	2011-11-04						2011	11			-27				Entanglement Crabbing	No			#N/A	#N/A			#N/A
411	G	J	2004-05-22						2004	5			-27				Unknown	No			#N/A	#N/A			#N/A
412	L	SA	2004-02-11						2004	2			-27				?	No			#N/A	#N/A			#N/A
413	G	J	2009-08-01						2009	8			-27				Unknown	No			#N/A	#N/A			#N/A
414	G	J	2002-08-14						2002	8			-27				Unknown	No			#N/A	#N/A			#N/A
415	G	SA	2009-06-14						2009	6			-27				?	No			#N/A	#N/A			#N/A
416	G	A	2001-10-27						2001	10			-27				Unknown	No			#N/A	#N/A			#N/A
417	L	SA	2001-06-17						2001	6			-27				Unknown	No			#N/A	#N/A			#N/A
418	G	A	2009-01-24	2009-01-24		2009-01-25	NESTING RESCUE	NESTING	2009	1			-23	0		1	Nesting Beach	Yes	1	1	0-7	#N/A	ALIVE	nesting	0-7
419	G	J	2002-01-29		2004-01-30				2002	1	SW		-27		731		Disease	No			#N/A	>28			#N/A
420	G	J	2000-02-03	2000-07-23					2000	2	SW		-27	171			Floating	No	7		>28	#N/A			#N/A
421	G	SA	1998-11-05	2000-07-23		2000-08-08	STRANDING	STRANDING	1998	11	SW		-27	626		16	Unknown	Yes	7	8	>28	#N/A	EUTHANISED	Unknown	7-28
422	G	SA	2000-08-08		2000-09-05				2000	8	SW		-27		28		Unknown	No			#N/A	>28			#N/A
423	L	SA	1999-05-06	2000-07-23					1999	5	SW		-27	444			Unknown	No	7		>28	#N/A			#N/A
424	G	J	2000-12-10	2001-01-28					2000	12	SW		-27	49			Floating	No	1		>28	#N/A			#N/A
425	G	J	2000-11-24	2001-01-28					2000	11	SW		-27	65			Floating	No	1		>28	#N/A			#N/A
426	G	J	1999-08-09	2000-07-23		2007-07-01	STRANDING	STRANDING	1999	8	SW		-27	349		2534	Floating	Yes	7	7	>28	#N/A	EUTHANISED	Disease	>365
427	G	J	2007-07-01		2011-06-07				2007	7	SW		-27		1437		Disease	No			#N/A	>28			#N/A
428	G	A	2006-06-30	2006-12-21					2006	6	SW		-27	174			Boat Strike/Fractures	No	12		>28	#N/A			#N/A
429	G	J	2007-08-11	2008-03-26					2007	8	SW		-27	228			Entanglement fishing	No	3		>28	#N/A			#N/A
430	G	J	2007-08-12	2008-03-26					2007	8	SW		-27	227			Floating	No	3		>28	#N/A			#N/A
431	G	J	2007-08-13	2008-03-26					2007	8	SW		-27	226			Disease	No	3		>28	#N/A			#N/A
432	G	J	2007-08-11		2007-08-15				2007	8	SW		-27		4		Unknown	No			#N/A	0-7			#N/A
433	H	J	2009-03-07		2009-06-26				2009	3	UWW		-27		111		Unknown	No			#N/A	>28			#N/A
434	G	J	2007-07-28		2007-10-12				2007	7	SW		-27		76		Disease	No			#N/A	>28			#N/A
435	G	J	2007-01-02		2007-06-01				2007	1	SW		-27		150		Unknown	No			#N/A	>28			#N/A
436	G	SA	2006-11-26		2007-07-02				2006	11	SW		-27		218		Ingestion of foreign material	No			#N/A	>28			#N/A
437	G	J	2006-09-22	2006-11-01					2006	9	SW		-27	40			Floating	No	11		>28	#N/A			#N/A
438	G	J	2006-10-01		2006-10-11				2006	10	SW		-27		10		Unknown	No			#N/A	7-28			#N/A
439	G	SA	2006-08-25	2006-11-02					2006	8	SW		-27	69			Floating	No	11		>28	#N/A			#N/A
440	G	J	2004-06-25	2004-11-06		2005-10-04	STRANDING	STRANDING	2004	6	SW		-27	134		332	Unknown	Yes	11	10	>28	#N/A	ALIVE-DIED	Unknown	>28-364
441	G	J	2005-10-04		2006-07-13				2005	10	SW		-27		282		Unknown	No			#N/A	>28			#N/A
442	H	J	2005-01-08	2005-02-18					2005	1	SW		-26	41			Entanglement fishing	No	2		>28	#N/A			#N/A
443	G	J	2005-01-26	2005-02-18					2005	1	SW		-27	23			Entanglement fishing	No	2		7-28	#N/A			#N/A
444	G	J	2004-11-19	2005-02-18					2004	11	SW		-27	91			Disease	No	2		>28	#N/A			#N/A
445	G	J	2005-02-26	2005-06-09					2005	2	SW		-27	103			Floating	No	6		>28	#N/A			#N/A
446	G	A	2004-11-21	2005-06-09					2004	11	SW		-27	200			Unknown	No	6		>28	#N/A			#N/A
447	G	J	2005-07-09	2005-09-21					2005	7	SW		-27	74			Boat Strike/Fractures	No	9		>28	#N/A			#N/A
448	G	J	2005-04-03						2005	4	SW		-27				Unknown	No			#N/A	#N/A			#N/A
449	T	SA	2006-10-20						2006	10			-27				Unknown	No			#N/A	#N/A			#N/A
450	G	SA	2006-05-27	2006-08-01					2006	5	SW		-27	66			Floating	No	8		>28	#N/A			#N/A
451	G	J	2006-05-07	2006-06-29					2006	5	SW		-27	53			Unknown	No	6		>28	#N/A			#N/A
452	G	A	2005-12-18	2006-03-27		2013-12-15	STRANDING	STRANDING	2005	12	SW		-27	99		2820	Unknown	Yes	3	12	>28	#N/A	DEAD	Unknown	>365
453	G	A	2013-12-15						2013	12			-27				Unknown	No			#N/A	#N/A			#N/A
454	G	J	2005-03-16	2005-06-09					2005	3	SW		-27	85			Boat Strike/Fractures	No	6		>28	#N/A			#N/A
455	G	J	2006-09-29		2006-11-20				2006	9	SW		-27		52		Unknown	No			#N/A	>28			#N/A
456	G	J	2006-09-29		2006-10-12				2006	9	SW		-27		13		Unknown	No			#N/A	7-28			#N/A
457	G	SA	2006-11-06		2006-11-10				2006	11	SW		-27		4		Unknown	No			#N/A	0-7			#N/A
458	G	A	2006-10-19	2007-02-07					2006	10	SW		-27	111			Unknown	No	2		>28	#N/A			#N/A
459	G	A	2006-11-04		2006-11-27				2006	11	SW		-27		23		Ingestion of foreign material	No			#N/A	7-28			#N/A
460	G	J	2007-03-18		2007-03-25				2007	3	SW		-27		7		Unknown	No			#N/A	7-28			#N/A
461	G	J	2007-05-03		2007-06-07				2007	5	SW		-27		35		Unknown	No			#N/A	>28			#N/A
462	G	J	2007-04-07	2007-05-11					2007	4	SW		-27	34			Boat Strike/Fractures	No	5		>28	#N/A			#N/A
463	H	J	2007-09-21		2007-09-28				2007	9	SW		-27		7		Disease	No			#N/A	7-28			#N/A
464	G	SA	2007-09-18		2007-10-20				2007	9	SW		-27		32		Unknown	No			#N/A	>28			#N/A
465	G	SA	2007-01-07	2007-03-23					2007	1	SW		-27	75			Floating	No	3		>28	#N/A			#N/A
466	G	J	2006-11-13	2007-03-23					2006	11	SW		-27	130			Floating	No	3		>28	#N/A			#N/A
467	G	A	2004-08-16	2004-12-22		2009-02-12	STRANDING	STRANDING	2004	8	SW		-27	128		1513	Unknown	Yes	12	2	>28	#N/A	DEAD	Unknown	>365
468	G	A	2009-02-12						2009	2			-27				Unknown	No			#N/A	#N/A			#N/A
469	H	J	2004-11-03	2004-12-22					2004	11	SW		-27	49			Floating	No	12		>28	#N/A			#N/A
470	G	J	2004-05-02	2004-11-06		2012-08-24	STRANDING	RODEO	2004	5	SW		-27	188		2848	Boat Strike/Fractures	Yes	11	8	>28	#N/A	ALIVE	rodeo	>365
471	G	J	1999-09-25	2013-03-14					1999	9	UWW		-26	4919			Floating	No	3		>28	#N/A			#N/A
472	G	J	2000-02-04	2010-02-04		2012-09-22	STRANDING	STRANDING	2000	2	UWW		-26	3653		961	Floating	Yes	2	9	>28	#N/A	ALIVE-DIED	Unknown	>365
473	G	A	2012-09-22		2012-09-22				2012	9	QPWS		-25		0		Unknown	No			#N/A	0-7			#N/A
474	G	J	2001-01-06	2001-04-24					2001	1	UWW		-26	108			Floating	No	4		>28	#N/A			#N/A
475	G	J	2001-07-08	2001-07-12					2001	7	UWW		-26	4			Netting	No	7		0-7	#N/A			#N/A
476	G	J	2001-05-08	2001-07-12					2001	5	UWW		-25	65			Unknown	No	7		>28	#N/A			#N/A
477	L	SA	1998-09-05	2001-08-16					1998	9	UWW		-25	1076			Unknown	No	8		>28	#N/A			#N/A
478	G	J	2001-04-18	2001-11-01		2003-04-21	STRANDING	STRANDING	2001	4	UWW		-26	197		536	Disease	Yes	11	4	>28	#N/A	ALIVE	Floating	>365
479	G	J	2003-04-21	2003-04-21					2003	4	UWW		-26	0			Floating	No	4		0-7	#N/A			#N/A
480	L	SA	2001-10-03	2001-11-30					2001	10	UWW		-25	58			Disease	No	11		>28	#N/A			#N/A
481	H	J	2001-10-03	2002-02-08					2001	10	UWW		-26	128			Disease	No	2		>28	#N/A			#N/A
482	H	J	2001-10-14	2002-02-08					2001	10	UWW		-26	117			Unknown	No	2		>28	#N/A			#N/A
483	H	J	2002-02-13	2002-05-17					2002	2	UWW		-26	93			Floating	No	5		>28	#N/A			#N/A
484	H	J	2001-12-23	2012-05-17					2001	12	UWW		-26	3798			Floating	No	5		>28	#N/A			#N/A
485	G	J	2002-09-12	2002-09-12		2003-05-20	STRANDING	RODEO	2002	9			-26	0		250	Unknown	Yes	9	5	0-7	#N/A	ALIVE	rodeo	>28-364
486	G	J	2002-11-03	2003-01-08					2002	11	UWW		-27	66			Floating	No	1		>28	#N/A			#N/A
487	G	J	2002-09-12	2003-01-08					2002	9	UWW		-26	118			Unknown	No	1		>28	#N/A			#N/A
488	G	SA	2002-10-03	2003-01-08					2002	10	UWW	TRUE	-26	97			Shark Control Program	No	1		>28	#N/A			#N/A
489	H	J	2002-10-28	2003-01-08					2002	10	UWW		-26	72			Unknown	No	1		>28	#N/A			#N/A
490	G	J	2003-02-24	2003-03-22					2003	2	UWW		-26	26			Unknown	No	3		7-28	#N/A			#N/A
491	G	J	2003-07-27	2003-10-17					2003	7	UWW		-26	82			Unknown	No	10		>28	#N/A			#N/A
492	G	A	2003-09-18	2003-10-17					2003	9	UWW		-27	29			Floating	No	10		>28	#N/A			#N/A
493	G	A	2004-09-12						2004	9	UWW		-26				Unknown	No			#N/A	#N/A			#N/A
494	G	A	2011-04-05						2011	4		TRUE	-21				Shark Control Program	No			#N/A	#N/A			#N/A
495	G	J	2011-06-28						2011	6	QPWS		-21				Unknown	No			#N/A	#N/A			#N/A
496	G	J	2011-06-28						2011	6	QPWS		-21				Unknown	No			#N/A	#N/A			#N/A
497	G	J	2011-06-28						2011	6	QPWS		-21				Unknown	No			#N/A	#N/A			#N/A
498	G	J	2011-08-12	2011-08-14					2011	8	QPWS		-20	2			Unknown	No	8		0-7	#N/A			#N/A
499	G	A	2001-10-28						2001	10			-27				Boat Strike/Fractures	No			#N/A	#N/A			#N/A
500	G	J	2004-08-17						2004	8			-27				Unknown	No			#N/A	#N/A			#N/A
501	G	U	2008-11-22						2008	11			-27				Unknown	No			#N/A	#N/A			#N/A
502	G	J	2003-02-02						2003	2			-27				Unknown	No			#N/A	#N/A			#N/A
503	G	J	2007-10-23						2007	10	Unknown		-19				Unknown	No			#N/A	#N/A			#N/A
504	G	J	2011-10-27	2012-03-08					2011	10	CTRC		-16	133			Floating	No	3		>28	#N/A			#N/A
505	G	J	2011-04-24	2011-04-25					2011	4	QPWS		-19	1			Unknown	No	4		0-7	#N/A			#N/A
506	G	J	2011-10-22	2012-02-19					2011	10	OTHER		-19	120			Netting	No	2		>28	#N/A			#N/A
507	G	J	2012-07-16						2012	7			-19				Unknown	No			#N/A	#N/A			#N/A
508	G	SA	2002-09-09		2002-09-09				2002	9	SW		-27		0		Depredation	No			#N/A	0-7			#N/A
509	G	J	2009-05-06						2009	5			-27				Unknown	No			#N/A	#N/A			#N/A
510	G	SA	2009-12-24						2009	12			-27				Unknown	No			#N/A	#N/A			#N/A
511	G	A	2004-02-26						2004	2			-23				Hunting	No			#N/A	#N/A			#N/A
512	G	SA	2005-09-27						2005	9			-23				Unknown	No			#N/A	#N/A			#N/A
513	G	J	2006-11-24						2006	11	Unknown		-23				Disease	No			#N/A	#N/A			#N/A
514	G	A	2010-03-26						2010	3			-23				Unknown	No			#N/A	#N/A			#N/A
515	G	J	2011-08-31						2011	8			-22				Unknown	No			#N/A	#N/A			#N/A
516	G	J	2003-03-13						2003	3	Unknown		-23				Entangled Ghost fishing	No			#N/A	#N/A			#N/A
517	G	J	2001-09-19	2001-09-21					2001	9	Unknown		-23	2			Unknown	No	9		0-7	#N/A			#N/A
518	G	J	2003-07-19	2003-07-21					2003	7			-23	2			Unknown	No	7		0-7	#N/A			#N/A
519	G	J	2005-08-02						2005	8	Unknown		-23				Unknown	No			#N/A	#N/A			#N/A
520	F	SA	2001-05-10	2001-05-11					2001	5	Unknown		-22	1			Floating	No	5		0-7	#N/A			#N/A
521	G	J	2002-11-19	2002-11-20					2002	11			-23	1			Unknown	No	11		0-7	#N/A			#N/A
522	G	J	2002-12-30	2002-12-31					2002	12			-23	1			Unknown	No	12		0-7	#N/A			#N/A
523	H	J	2003-01-07						2003	1	Unknown		-23				Unknown	No			#N/A	#N/A			#N/A
524	G	J	2004-05-05	2004-05-06					2004	5	Unknown		-23	1			Disease	No	5		0-7	#N/A			#N/A
525	G	J	2011-10-30						2011	10			-23				Unknown	No			#N/A	#N/A			#N/A
526	G	J	2003-08-03	2003-08-06					2003	8			-23	3			Floating	No	8		0-7	#N/A			#N/A
527	G	J	2003-05-30	2003-06-02					2003	5	Unknown		-23	3			Disease	No	6		0-7	#N/A			#N/A
528	G	J	2003-06-07	2003-06-10					2003	6	Unknown		-23	3			Unknown	No	6		0-7	#N/A			#N/A
529	G	J	2003-08-17						2003	8			-27				Unknown	No			#N/A	#N/A			#N/A
530	L	A	2001-01-02	2001-01-02		2001-01-18	NESTING RESCUE	NESTING	2001	1			-24	0		16	Other Anthropogenic	Yes	1	1	0-7	#N/A	ALIVE	nesting	7-28
531	L	SA	2009-02-28						2009	2			-27				Unknown	No			#N/A	#N/A			#N/A
532	G	J	2005-10-13	2005-10-16					2005	10			-27	3			Netting	No	10		0-7	#N/A			#N/A
533	G	SA	2002-11-24	2003-01-21					2002	11	SW		-27	58			Floating	No	1		>28	#N/A			#N/A
534	L	SA	2003-02-08	2003-02-28					2003	2	SW		-27	20			Floating	No	2		7-28	#N/A			#N/A
535	G	A	2002-12-26	2002-12-27		2003-02-19	STRANDING	STRANDING	2002	12	QPWS		-27	1		54	Unknown	Yes	12	2	0-7	#N/A	DEAD	Unknown	>28-364
536	G	A	2003-02-19						2003	2			-27				Unknown	No			#N/A	#N/A			#N/A
537	L	SA	2003-07-01	2003-07-02					2003	7			-27	1			Entanglement Crabbing	No	7		0-7	#N/A			#N/A
538	G	J	2003-12-12		2004-05-03				2003	12	SW		-27		143		Disease	No			#N/A	>28			#N/A
539	G	J	2003-12-11	2004-06-21					2003	12	SW		-27	193			Floating	No	6		>28	#N/A			#N/A
540	G	J	2004-01-05	2004-01-11		2004-01-12	STRANDING	STRANDING	2004	1	Unknown		-27	6		1	Floating	Yes	1	1	0-7	#N/A	ALIVE-DIED	Unknown	0-7
541	G	J	2004-01-12						2004	1			-27				Unknown	No			#N/A	#N/A			#N/A
542	G	J	2003-05-08		2003-12-31				2003	5	UWW		-27		237		Unknown	No			#N/A	>28			#N/A
543	L	A	2003-04-10						2003	4			-27				Unknown	No			#N/A	#N/A			#N/A
544	G	J	2006-10-25						2006	10			-27				Unknown	No			#N/A	#N/A			#N/A
545	G	A	2004-07-15						2004	7			-12				Hunting	No			#N/A	#N/A			#N/A
546	G	J	2004-09-18						2004	9			-22				Unknown	No			#N/A	#N/A			#N/A
547	G	A	2001-08-03						2001	8			-22				Unknown	No			#N/A	#N/A			#N/A
548	G	SA	2004-01-11	2004-01-11		2004-01-18	STRANDING	STRANDING	2004	1			-27	0		7	Entanglement Crabbing	Yes	1	1	0-7	#N/A	ALIVE	floating	7-28
549	G	SA	2004-01-18	2004-01-24					2004	1	QPWS		-27	6			Floating	No	1		0-7	#N/A			#N/A
550	G	A	2003-02-23						2003	2			-27				Unknown	No			#N/A	#N/A			#N/A
551	G	J	2005-08-12	2006-12-21					2005	8	SW		-27	496			Floating	No	12		>28	#N/A			#N/A
552	G	J	2011-07-16	2011-07-16		2011-07-17	STRANDING	STRANDING	2011	7			-20	0		1	Unknown	Yes	7	7	0-7	#N/A	ALIVE	unknown	0-7
553	G	J	2011-07-17	2011-07-21					2011	7	QPWS		-20	4			Unknown	No	7		0-7	#N/A			#N/A
554	G	J	2011-10-27	2011-11-01					2011	10	QPWS		-20	5			Unknown	No	11		0-7	#N/A			#N/A
555	G	J	2012-04-17	2012-04-24					2012	4	QPWS		-20	7			Floating	No	4		7-28	#N/A			#N/A
556	G	J	2012-05-23	2012-07-08					2012	5	QPWS		-20	46			Unknown	No	7		>28	#N/A			#N/A
557	G	J	2012-12-18		2012-12-25				2012	12	RHQ		-21		7		Unknown	No			#N/A	7-28			#N/A
558	G	J	2013-01-12	2013-01-15					2013	1	EB		-20	3			Unknown	No	1		0-7	#N/A			#N/A
559	G	J	2013-02-07		2013-03-02				2013	2	RHQ		-20		23		Unknown	No			#N/A	7-28			#N/A
560	G	J	2013-08-14	2013-09-05					2013	8	OTHER		-20	22			Floating	No	9		7-28	#N/A			#N/A
561	G	J	2012-06-03						2012	6			-20				Entanglement Crabbing	No			#N/A	#N/A			#N/A
562	G	J	2012-01-05	2012-01-06					2012	1	QPWS		-20	1			Floating	No	1		0-7	#N/A			#N/A
563	G	J	2011-11-15						2011	11	RHQ		-20				Entanglement fishing	No			#N/A	#N/A			#N/A
564	G	SA	2011-08-31	2011-09-05					2011	8	QPWS		-20	5			Floating	No	9		0-7	#N/A			#N/A
565	G	J	2002-07-31						2002	7			-23				Land Reclamation	No			#N/A	#N/A			#N/A
566	G	SA	2002-07-30						2002	7			-23				Land Reclamation	No			#N/A	#N/A			#N/A
567	G	J	2002-07-30						2002	7			-23				Land Reclamation	No			#N/A	#N/A			#N/A
568	G	J	2002-07-30						2002	7			-23				Land Reclamation	No			#N/A	#N/A			#N/A
569	G	J	2002-07-30						2002	7			-23				Land Reclamation	No			#N/A	#N/A			#N/A
570	G	J	2002-07-31						2002	7			-23				Land Reclamation	No			#N/A	#N/A			#N/A
571	G	J	2002-07-30						2002	7			-23				Land Reclamation	No			#N/A	#N/A			#N/A
572	G	J	2002-07-31						2002	7			-23				Land Reclamation	No			#N/A	#N/A			#N/A
573	G	J	2002-08-29						2002	8			-23				Land Reclamation	No			#N/A	#N/A			#N/A
574	G	J	2002-08-29						2002	8			-23				Land Reclamation	No			#N/A	#N/A			#N/A
575	G	SA	2011-12-01						2011	12			-23				Land Reclamation	No			#N/A	#N/A			#N/A
576	G	J	2002-08-29						2002	8			-23				Land Reclamation	No			#N/A	#N/A			#N/A
577	G	J	2002-07-30						2002	7			-23				Land Reclamation	No			#N/A	#N/A			#N/A
578	G	J	2002-02-27						2002	2			-23				Land Reclamation	No			#N/A	#N/A			#N/A
579	G	J	2002-02-27	2002-02-27		2002-07-31	LAND RECLAMATION	LAND RECLAMATION	2002	2			-23	0		154	Land Reclamation	Yes	2	7	0-7	#N/A	ALIVE	land reclamation	>28-364
580	G	J	2002-07-31	2002-07-31					2002	7			-23	0			Land Reclamation	No	7		0-7	#N/A			#N/A
581	G	J	2002-02-27						2002	2			-23				Land Reclamation	No			#N/A	#N/A			#N/A
582	G	J	2002-02-27	2002-02-27		2002-07-30	LAND RECLAMATION	LAND RECLAMATION	2002	2			-23	0		153	Land Reclamation	Yes	2	7	0-7	#N/A	ALIVE	land reclamation	>28-364
583	G	J	2002-07-30	2002-07-31					2002	7			-23	1			Land Reclamation	No	7		0-7	#N/A			#N/A
584	G	J	2002-02-27	2002-02-27		2002-08-29	LAND RECLAMATION	LAND RECLAMATION	2002	2			-23	0		183	Land Reclamation	Yes	2	8	0-7	#N/A	ALIVE	land reclamation	>28-364
585	G	J	2002-08-29						2002	8			-23				Land Reclamation	No			#N/A	#N/A			#N/A
586	G	SA	2002-02-27						2002	2			-23				Land Reclamation	No			#N/A	#N/A			#N/A
587	G	J	2002-02-17						2002	2			-23				Land Reclamation	No			#N/A	#N/A			#N/A
588	G	J	2002-02-25	2002-02-25		2002-08-29	LAND RECLAMATION	LAND RECLAMATION	2002	2			-23	0		185	Land Reclamation	Yes	2	8	0-7	#N/A	ALIVE	land reclamation	>28-364
589	G	A	2002-04-15						2002	4			-23				Unknown	No			#N/A	#N/A			#N/A
590	L	A	2002-12-21						2002	12			-24				Nesting Beach	No			#N/A	#N/A			#N/A
591	G	SA	2009-08-26		2009-08-26				2009	8	AZWH		-25		0		Unknown	No			#N/A	0-7			#N/A
592	G	A	2009-09-18						2009	9			-25				Unknown	No			#N/A	#N/A			#N/A
593	G	J	2004-11-01						2004	11			-26				Unknown	No			#N/A	#N/A			#N/A
594	G	J	2004-07-21	2004-07-22					2004	7	RW		-25	1			Unknown	No	7		0-7	#N/A			#N/A
595	L	A	2003-11-26	2003-11-27					2003	11	Unknown		-25	1			Depredation	No	11		0-7	#N/A			#N/A
596	G	J	2003-08-16	2003-08-17					2003	8			-25	1			Unknown	No	8		0-7	#N/A			#N/A
597	G	A	2002-10-04						2002	10			-25				Unknown	No			#N/A	#N/A			#N/A
598	G	A	2002-10-13	2002-10-13		2002-10-17	STRANDING	STRANDING	2002	10			-24	0		4	Depredation	Yes	10	10	0-7	#N/A	DEAD	unknown	0-7
599	G	A	2002-10-17						2002	10			-24				?	No			#N/A	#N/A			#N/A
600	G	A	2002-11-01	2002-11-01		2002-12-20	COURTING RESCUE	NESTING	2002	11			-25	0		49	COURTING	Yes	11	12	0-7	#N/A	ALIVE	nesting	>28-364
601	G	A	2011-12-27		2012-01-03				2011	12	AZWH		-27		7		Unknown	No			#N/A	7-28			#N/A
602	G	A	2002-11-19						2002	11			-25				Unknown	No			#N/A	#N/A			#N/A
603	G	A	2007-09-01						2007	9			-27				Floating	No			#N/A	#N/A			#N/A
604	G	A	2002-08-22						2002	8			-27				Unknown	No			#N/A	#N/A			#N/A
605	G	A	2011-01-15						2011	1			-23				Nesting Beach	No			#N/A	#N/A			#N/A
606	G	A	2011-10-03						2011	10			-24				Hunting	No			#N/A	#N/A			#N/A
607	G	J	2007-06-15	2007-07-27		2007-09-08	STRANDING	STRANDING	2007	6	AZWH		-27	42		43	Unknown	Yes	7	9	>28	#N/A	ALIVE	Unknown	>28-364
608	G	J	2007-09-08	2007-11-01		2007-11-09	STRANDING	STRANDING	2007	9	AZWH		-27	54		8	Unknown	Yes	11	11	>28	#N/A	DEAD	Unknown	7-28
609	G	J	2007-11-09				STRANDING		2007	11			-27				Unknown	No			#N/A	#N/A			#N/A
610	G	A	2012-08-07						2012	8			-22				Unknown	No			#N/A	#N/A			#N/A
611	G	SA	2004-06-10	2004-09-07					2004	6	SW		-27	89			Unknown	No	9		>28	#N/A			#N/A
612	H	J	2005-08-29	2005-11-20					2005	8	CTRC		-17	83			Floating	No	11		>28	#N/A			#N/A
613	H	J	2008-12-04	2010-05-21		2012-10-17	STRANDING	STRANDING	2008	12	CTRC		-17	533		880	Floating	Yes	5	10	>28	#N/A	ALIVE	Floating	>365
614	H	J	2012-10-17	2013-01-17					2012	10	CTRC		-16	92			Floating	No	1		>28	#N/A			#N/A
615	F	SA	2007-09-08	2007-10-29					2007	9	OTHER		-16	51			Floating	No	10		>28	#N/A			#N/A
616	H	J	2008-10-05	2010-05-10					2008	10	CTRC		-17	582			Floating	No	5		>28	#N/A			#N/A
617	G	J	2010-01-16	2010-06-11					2010	1	MULTI		-14	146			Floating	No	6		>28	#N/A			#N/A
618	G	J	2010-08-02	2011-01-09					2010	8	MULTI		-19	160			Floating	No	1		>28	#N/A			#N/A
619	G	J	2010-08-13	2011-01-09					2010	8	CTRC		-19	149			Floating	No	1		>28	#N/A			#N/A
620	G	J	2010-08-09	2011-01-09		2011-10-14	stranding	STRANDING	2010	8	CTRC		-16	153		278	Floating	Yes	1	10	>28	#N/A	ALIVE	disease	>28-364
621	G	J	2011-10-14	2011-10-14		2011-10-20	STRANDING	STRANDING	2011	10	CTRC		-16	0		6	Disease	Yes	10	10	0-7	#N/A	ALIVE	Unknown	0-7
622	G	J	2011-10-20						2011	10	CTRC		-16				Unknown	No			#N/A	#N/A			#N/A
623	H	J	2010-11-12	2011-02-12					2010	11	CTRC		-15	92			Floating	No	2		>28	#N/A			#N/A
624	G	J	2010-10-28	2011-02-17					2010	10	CTRC		-15	112			Floating	No	2		>28	#N/A			#N/A
625	G	J	2011-04-16	2011-11-09					2011	4	CTRC		-21	207			Floating	No	11		>28	#N/A			#N/A
626	G	A	2006-02-11	2006-02-11		2008-12-25	STRANDING	NESTING	2006	2			-15	0		1048	Unknown	Yes	2	12	0-7	#N/A	ALIVE	nesting	>365
627	G	J	2007-12-23	2008-02-13					2007	12	CTRC		-17	52			Floating	No	2		>28	#N/A			#N/A
628	G	A	2005-06-25						2005	6			-19				Unknown	No			#N/A	#N/A			#N/A
629	G	A	2007-02-28						2007	2			-23				?	No			#N/A	#N/A			#N/A
630	G	A	2004-09-26						2004	9			-26				Unknown	No			#N/A	#N/A			#N/A
631	G	A	2012-07-06						2012	7			-19				Unknown	No			#N/A	#N/A			#N/A
632	G	A	2003-07-26						2003	7			-22				Unknown	No			#N/A	#N/A			#N/A
633	G	A	2002-07-30						2002	7			-23				?	No			#N/A	#N/A			#N/A
634	G	A	2011-01-28						2011	1			-25				Unknown	No			#N/A	#N/A			#N/A
635	G	A	2005-10-19						2005	10			-27				Boat Strike/Fractures	No			#N/A	#N/A			#N/A
636	L	A	2012-01-02						2012	1			-24				?	No			#N/A	#N/A			#N/A
637	G	J	2004-11-18	2004-11-18		2005-01-07	STRANDING	STRANDING	2004	11			-27	0		50	Entanglement fishing	Yes	11	1	0-7	#N/A	DEAD	unknown	>28-364
638	G	J	2005-01-07						2005	1			-27				Unknown	No			#N/A	#N/A			#N/A
639	G	J	2004-11-18						2004	11			-27				Entangled Ghost fishing	No			#N/A	#N/A			#N/A
640	G	J	2004-11-26						2004	11			-27				Entangled Ghost fishing	No			#N/A	#N/A			#N/A
641	G	A	2004-11-29						2004	11			-27				Entangled Ghost fishing	No			#N/A	#N/A			#N/A
642	G	J	2005-02-21						2005	2			-27				Entangled Ghost fishing	No			#N/A	#N/A			#N/A
643	G	J	2005-02-21						2005	2			-27				Entangled Ghost fishing	No			#N/A	#N/A			#N/A
644	G	J	2005-02-21						2005	2			-27				Entangled Ghost fishing	No			#N/A	#N/A			#N/A
645	G	J	2005-02-24						2005	2			-27				Entangled Ghost fishing	No			#N/A	#N/A			#N/A
646	G	J	2005-02-24						2005	2			-27				Entangled Ghost fishing	No			#N/A	#N/A			#N/A
647	G	J	2005-02-25						2005	2			-27				Entangled Ghost fishing	No			#N/A	#N/A			#N/A
648	G	A	2005-04-04						2005	4			-27				Unknown	No			#N/A	#N/A			#N/A
649	G	J	2005-03-16						2005	3			-27				Entangled Ghost fishing	No			#N/A	#N/A			#N/A
650	G	J	2005-03-16						2005	3			-27				Entangled Ghost fishing	No			#N/A	#N/A			#N/A
651	G	J	2005-03-24	2005-03-25					2005	3			-27	1			Entanglement fishing	No	3		0-7	#N/A			#N/A
652	G	A	2002-07-05						2002	7			-22				Unknown	No			#N/A	#N/A			#N/A
653	G	A	2013-12-11						2013	12			-23				Unknown	No			#N/A	#N/A			#N/A
654	G	J	2004-06-10						2004	6			-19				Unknown	No			#N/A	#N/A			#N/A
655	G	SA	2012-09-16	2013-02-14					2012	9	RHQ		-20	151			Floating	No	2		>28	#N/A			#N/A
656	L	SA	2004-03-09	2004-03-09		2004-10-03	STRANDING	RODEO	2004	3			-19	0		208	Unknown	Yes	3	10	0-7	#N/A	ALIVE	rodeo	>28-364
657	G	J	2012-06-25	2012-06-26					2012	6	BSTAR		-20	1			Floating	No	6		0-7	#N/A			#N/A
658	G	J	2012-10-27						2012	10			-20				Disease	No			#N/A	#N/A			#N/A
659	G	SA	2013-06-14	2013-06-16					2013	6	BSTAR		-20	2			Unknown	No	6		0-7	#N/A			#N/A
660	L	A	2009-12-31	2009-12-31		2010-01-01	NESTING RESCUE	NESTING	2009	12			-24	0		1	Nesting Beach	Yes	12	1	0-7	#N/A	ALIVE	nesting	0-7
661	L	A	2010-01-01						2010	1			-24				Nesting Beach	No			#N/A	#N/A			#N/A
662	L	A	2003-12-11						2003	12			-24				Unknown	No			#N/A	#N/A			#N/A
663	G	A	2011-01-01						2011	1			-21				Unknown	No			#N/A	#N/A			#N/A
664	G	A	2002-12-30	2002-12-30		2002-12-31	NESTING RESCUE	NESTING	2002	12			-23	0		1	Nesting Beach	Yes	12	12	0-7	#N/A	ALIVE	nesting	0-7
665	G	A	2002-12-18	2002-12-18		2003-01-05	NESTING RESCUE	NESTING	2002	12			-23	0		18	Nesting Beach	Yes	12	1	0-7	#N/A	ALIVE	nesting	7-28
666	G	A	2011-10-26						2011	10			-22				Unknown	No			#N/A	#N/A			#N/A
667	G	A	2005-09-27						2005	9			-21				Unknown	No			#N/A	#N/A			#N/A
668	L	SA	2003-01-09						2003	1			-25				Unknown	No			#N/A	#N/A			#N/A
669	L	A	2003-02-01	2003-02-01		2003-02-20	NESTING RESCUE	NESTING	2003	2			-24	0		19	Other Anthropogenic	Yes	2	2	0-7	#N/A	ALIVE	nesting	7-28
670	G	A	2013-08-15						2013	8			-18				Floating	No			#N/A	#N/A			#N/A
671	G	J	2003-12-21	2004-04-20					2003	12	UWW		-26	121			Unknown	No	4		>28	#N/A			#N/A
672	G	J	2003-11-28	2004-04-20					2003	11	UWW		-26	144			Unknown	No	4		>28	#N/A			#N/A
673	G	J	2003-12-21	2004-04-20					2003	12	UWW		-26	121			Disease	No	4		>28	#N/A			#N/A
674	G	J	2003-12-24	2004-04-20					2003	12	UWW		-26	118			Unknown	No	4		>28	#N/A			#N/A
675	G	J	2003-10-24	2004-04-20		2004-07-22	STRANDING	STRANDING	2003	10	UWW		-26	179		93	Disease	Yes	4	7	>28	#N/A	ALIVE	disease	>28-364
676	G	J	2004-07-22	2004-07-22		2004-07-24	STRANDING	STRANDING	2004	7	UWW		-25	0		2	Disease	Yes	7	7	0-7	#N/A	ALIVE	Unknown	0-7
677	G	J	2004-07-24	2004-07-24		2004-07-31	STRANDING	STRANDING	2004	7			-25	0		7	unknown	Yes	7	7	0-7	#N/A	ALIVE	unknown	7-28
678	G	J	2004-07-31	2004-08-01		2005-06-25	STRANDING	STRANDING	2004	7	OTHER		-25	1		328	Unknown	Yes	8	6	0-7	#N/A	ALIVE	Unknown	>28-364
679	G	J	2005-06-25	2005-06-26					2005	6			-25	1			Unknown	No	6		0-7	#N/A			#N/A
680	H	J	2004-02-14	2004-04-20					2004	2	UWW		-26	66			Entanglement fishing	No	4		>28	#N/A			#N/A
681	G	SA	2003-02-21	2004-05-05					2003	2	UWW		-27	439			Unknown	No	5		>28	#N/A			#N/A
682	H	J	2004-10-31	2004-12-01					2004	10	UWW		-27	31			Floating	No	12		>28	#N/A			#N/A
683	G	J	2004-06-16	2004-07-27					2004	6	UWW		-26	41			Unknown	No	7		>28	#N/A			#N/A
684	G	J	2004-10-19	2004-10-26					2004	10	UWW		-26	7			Floating	No	10		7-28	#N/A			#N/A
685	H	J	2004-10-29	2004-11-06					2004	10	UWW		-26	8			Unknown	No	11		7-28	#N/A			#N/A
686	H	J	2004-11-21	2005-02-02					2004	11	UWW		-26	73			Floating	No	2		>28	#N/A			#N/A
687	G	J	2004-10-24	2004-12-01		2004-12-27	STRANDING	STRANDING	2004	10	UWW		-27	38		26	Floating	Yes	12	12	>28	#N/A	ALIVE	boat strike/fracture	7-28
688	G	J	2004-12-27	2004-12-27		2005-01-13	STRANDING	STRANDING	2004	12			-27	0		17	Boat Strike/Fractures	Yes	12	1	0-7	#N/A	DEAD	unknown	7-28
689	G	J	2005-01-13		2005-02-24				2005	1	UWW		-26		42		Unknown	No			#N/A	>28			#N/A
690	H	J	2005-07-14	2005-09-22					2005	7	UWW		-23	70			Floating	No	9		>28	#N/A			#N/A
691	G	SA	2005-10-29	2005-11-25		2005-12-04	STRANDING	STRANDING	2005	10	UWW		-26	27		9	Unknown	Yes	11	12	7-28	#N/A	ALIVE	floating	7-28
692	G	SA	2005-12-04	2006-01-24					2005	12	AZWH		-27	51			Floating	No	1		>28	#N/A			#N/A
693	G	J	2005-08-02	2005-12-22		2006-02-03	STRANDING	STRANDING	2005	8	UWW		-26	142		43	Unknown	Yes	12	2	>28	#N/A	DEAD	Unknown	>28-364
694	G	J	2006-02-03						2006	2			-26				Unknown	No			#N/A	#N/A			#N/A
695	G	J	2005-11-03	2005-12-22					2005	11	UWW		-26	49			Floating	No	12		>28	#N/A			#N/A
696	G	J	2005-11-03	2005-12-22					2005	11	UWW		-26	49			Floating	No	12		>28	#N/A			#N/A
697	G	J	2005-11-23	2005-12-22					2005	11	UWW		-26	29			Floating	No	12		>28	#N/A			#N/A
698	L	A	2005-11-09	2006-02-16					2005	11	UWW		-27	99			Floating	No	2		>28	#N/A			#N/A
699	H	J	2006-01-16	2006-02-16		2006-03-26	STRANDING	STRANDING	2006	1	UWW		-26	31		38	Floating	Yes	2	3	>28	#N/A	ALIVE	disease	>28-364
700	H	J	2006-03-26	2006-03-26					2006	3			-25	0			Disease	No	3		0-7	#N/A			#N/A
701	G	J	2006-12-14	2007-02-22					2006	12	UWW		-26	70			Unknown	No	2		>28	#N/A			#N/A
702	G	J	2003-11-14						2003	11			-27				Unknown	No			#N/A	#N/A			#N/A
703	L	A	2007-08-09						2007	8			-27				Boat Strike/Fractures	No			#N/A	#N/A			#N/A
704	G	J	2003-09-14						2003	9	RHQ		-19				Disease	No			#N/A	#N/A			#N/A
705	G	SA	2003-08-14	2003-10-02					2003	8	RHQ		-18	49			Floating	No	10		>28	#N/A			#N/A
706	G	J	2012-12-13	2013-10-12					2012	12	MULTI		-16	303			Floating	No	10		>28	#N/A			#N/A
707	G	J	2012-08-02	2013-10-12					2012	8	CTRC		-16	436			Floating	No	10		>28	#N/A			#N/A
708	H	J	2013-07-21						2013	7	MULTI		-17				Entanglement fishing	No			#N/A	#N/A			#N/A
709	G	A	2002-12-29	2002-12-29		2003-01-10	NESTING RESCUE	NESTING	2002	12			-23	0		12	Nesting Beach	Yes	12	1	0-7	#N/A	ALIVE	nesting	7-28
710	G	A	2003-01-02						2003	1			-23				?	No			#N/A	#N/A			#N/A
711	G	A	2009-01-07		2009-01-30				2009	1	AZWH		-27		23		Unknown	No			#N/A	7-28			#N/A
712	G	A	2005-06-02						2005	6			-27				Boat Strike/Fractures	No			#N/A	#N/A			#N/A
713	G	A	2003-05-22						2003	5			-21				Unknown	No			#N/A	#N/A			#N/A
714	G	A	2003-01-12	2003-01-12		2003-01-14	NESTING RESCUE	NESTING	2003	1			-23	0		2	Nesting Beach	Yes	1	1	0-7	#N/A	ALIVE	nesting	0-7
715	G	J	2007-12-03						2007	12			-25				?	No			#N/A	#N/A			#N/A
716	G	SA	2009-04-24	2009-04-24		2009-05-02	STRANDING	RODEO	2009	4			-25	0		8	Unknown	Yes	4	5	0-7	#N/A	ALIVE	rodeo	7-28
717	G	A	2009-07-16						2009	7			-25				Unknown	No			#N/A	#N/A			#N/A
718	G	J	2009-07-10						2009	7			-25				Unknown	No			#N/A	#N/A			#N/A
719	L	SA	2009-09-23		2009-09-23				2009	9	AZWH		-25		0		Disease	No			#N/A	0-7			#N/A
720	R	SA	2009-09-30		2009-09-30				2009	9	AZWH		-25		0		Disease	No			#N/A	0-7			#N/A
721	G	SA	2009-10-22		2009-10-29				2009	10	AZWH		-25		7		Unknown	No			#N/A	7-28			#N/A
722	L	SA	2011-12-15	2012-03-29					2011	12	AZWH		-25	105			Floating	No	3		>28	#N/A			#N/A
723	G	J	2012-02-25	2012-04-11		2012-12-18	STRANDING	STRANDING	2012	2	UWW		-25	46		251	Floating	Yes	4	12	>28	#N/A	ALIVE	Unknown	>28-364
724	G	J	2012-12-18						2012	12	QPWS		-25				Unknown	No			#N/A	#N/A			#N/A
725	G	J	2011-12-15		2011-12-15				2011	12	AZWH		-25		0		Ingestion of foreign material	No			#N/A	0-7			#N/A
726	G	J	2012-07-15	2012-07-16		2012-09-06	STRANDING	STRANDING	2012	7	QPWS		-25	1		52	Unknown	Yes	7	9	0-7	#N/A	ALIVE-DIED	Unknown	>28-364
727	G	J	2012-09-06		2012-09-06				2012	9	QPWS		-25		0		Unknown	No			#N/A	0-7			#N/A
728	G	J	2012-09-02	2012-11-13					2012	9	UWW		-25	72			Unknown	No	11		>28	#N/A			#N/A
729	G	A	2012-09-08						2012	9		TRUE	-25				Shark Control Program	No			#N/A	#N/A			#N/A
730	G	J	2011-05-29						2011	5	UWW		-25				Floating	No			#N/A	#N/A			#N/A
731	G	J	2011-08-12	2011-11-26					2011	8	AZWH		-25	106			Entanglement Crabbing	No	11		>28	#N/A			#N/A
732	R	J	2011-10-16		2011-10-20				2011	10	UWW		-25		4		Unknown	No			#N/A	0-7			#N/A
733	G	J	2008-10-31		2008-10-31				2008	10	AZWH		-25		0		Disease	No			#N/A	0-7			#N/A
734	G	SA	2004-07-21						2004	7			-25				Unknown	No			#N/A	#N/A			#N/A
735	G	A	2009-12-19						2009	12			-24				?	No			#N/A	#N/A			#N/A
736	L	A	2003-01-17						2003	1			-24				Unknown	No			#N/A	#N/A			#N/A
737	G	J	2003-05-29	2003-05-29		2003-05-30	STRANDING	STRANDING	2003	5			-25	0		1	Unknown	Yes	5	5	0-7	#N/A	ALIVE	unknown	0-7
738	G	J	2003-05-30						2003	5			-25				Unknown	No			#N/A	#N/A			#N/A
739	H	J	2004-03-23	2004-03-23					2004	3	QPWS		-25	0			Unknown	No	3		0-7	#N/A			#N/A
740	G	J	2004-04-16	2004-04-17					2004	4	QPWS		-25	1			Unknown	No	4		0-7	#N/A			#N/A
741	G	A	2004-11-05		2004-11-08				2004	11	UWW		-25		3		Unknown	No			#N/A	0-7			#N/A
742	G	A	2009-04-10						2009	4			-27				Unknown	No			#N/A	#N/A			#N/A
743	G	J	2004-06-07	2004-06-09					2004	6	Unknown		-25	2			Unknown	No	6		0-7	#N/A			#N/A
744	G	J	2011-11-28						2011	11			-23				Land Reclamation	No			#N/A	#N/A			#N/A
745	G	J	2011-11-25	2011-12-07					2011	11	QPWS		-23	12			Floating	No	12		7-28	#N/A			#N/A
746	G	J	2011-11-28	2011-11-28					2011	11	QPWS		-23	0			Unknown	No	11		0-7	#N/A			#N/A
747	G	SA	2011-12-01						2011	12	QPWS		-23				Land Reclamation	No			#N/A	#N/A			#N/A
748	G	SA	2011-12-01						2011	12	QPWS		-23				Land Reclamation	No			#N/A	#N/A			#N/A
749	G	J	2012-06-09	2012-08-18					2012	6	QIR		-24	70			Floating	No	8		>28	#N/A			#N/A
750	G	J	2012-05-13	2012-09-12					2012	5	QIR		-22	122			Unknown	No	9		>28	#N/A			#N/A
751	H	J	2012-09-20	2012-09-24					2012	9	QIR		-23	4			Unknown	No	9		0-7	#N/A			#N/A
752	G	SA	2012-09-02	2012-10-19					2012	9	QIR		-24	47			Floating	No	10		>28	#N/A			#N/A
753	G	J	2012-07-23	2012-09-12					2012	7	QIR		-23	51			Unknown	No	9		>28	#N/A			#N/A
754	G	SA	2012-09-15	2013-02-22					2012	9	QIR		-23	160			Floating	No	2		>28	#N/A			#N/A
755	G	J	2012-09-14	2012-11-04					2012	9	QIR		-23	51			Floating	No	11		>28	#N/A			#N/A
756	G	SA	2012-09-29	2012-11-17					2012	9	QIR		-24	49			Floating	No	11		>28	#N/A			#N/A
757	G	J	2012-09-24	2012-11-07					2012	9	QIR		-23	44			Floating	No	11		>28	#N/A			#N/A
758	G	SA	2012-10-20	2013-02-11					2012	10	QIR		-23	114			Unknown	No	2		>28	#N/A			#N/A
759	G	SA	2012-09-29	2012-12-01					2012	9	QIR		-24	63			Floating	No	12		>28	#N/A			#N/A
760	G	J	2012-06-08	2012-09-21					2012	6	QIR		-24	105			Entanglement fishing	No	9		>28	#N/A			#N/A
761	G	J	2006-06-16	2006-06-16					2006	6	OTHER		-23	0			Unknown	No	6		0-7	#N/A			#N/A
762	G	J	2012-06-22	2012-08-27					2012	6	QIR		-23	66			Unknown	No	8		>28	#N/A			#N/A
763	G	J	2012-04-25	2012-10-19					2012	4	QIR		-23	177			Unknown	No	10		>28	#N/A			#N/A
764	G	J	2006-01-07	2006-04-12					2006	1	UWW		-26	95			Floating	No	4		>28	#N/A			#N/A
765	G	SA	2006-06-01	2006-06-19					2006	6	AZWH		-27	18			Floating	No	6		7-28	#N/A			#N/A
766	H	J	2006-09-26	2006-10-20					2006	9	UWW		-25	24			Floating	No	10		7-28	#N/A			#N/A
767	G	J	2006-07-30	2006-10-20		2007-01-16	STRANDING	STRANDING	2006	7	UWW		-27	82		88	Entanglement fishing	Yes	10	1	>28	#N/A	ALIVE	Unknown	>28-364
768	G	J	2007-01-16	2007-01-17					2007	1	AZWH		-27	1			Unknown	No	1		0-7	#N/A			#N/A
769	G	J	2006-07-16	2006-10-20					2006	7	UWW		-25	96			Floating	No	10		>28	#N/A			#N/A
770	H	J	2006-10-01	2006-12-19		2007-02-12	STRANDING	STRANDING	2006	10	UWW		-26	79		55	Unknown	Yes	12	2	>28	#N/A	ALIVE-DIED	disease	>28-364
771	H	J	2007-02-12		2007-02-14				2007	2	AZWH		-26		2		Disease	No			#N/A	0-7			#N/A
772	G	J	2006-12-05	2006-12-19					2006	12	UWW		-26	14			Floating	No	12		7-28	#N/A			#N/A
773	G	J	2006-10-29	2006-12-19					2006	10	UWW		-25	51			Disease	No	12		>28	#N/A			#N/A
774	L	SA	2007-04-21	2007-05-30					2007	4	UWW		-25	39			Boat Strike/Fractures	No	5		>28	#N/A			#N/A
775	G	J	2007-06-17	2007-07-25					2007	6	UWW		-25	38			Unknown	No	7		>28	#N/A			#N/A
776	G	J	2007-05-12	2007-07-03					2007	5	UWW		-27	52			Floating	No	7		>28	#N/A			#N/A
777	L	SA	2007-04-22	2007-08-03					2007	4	UWW		-27	103			Floating	No	8		>28	#N/A			#N/A
778	G	SA	2007-08-17	2007-09-04					2007	8	UWW		-26	18			Boat Strike/Fractures	No	9		7-28	#N/A			#N/A
779	G	SA	2007-09-08	2007-10-11					2007	9	UWW		-26	33			Floating	No	10		>28	#N/A			#N/A
780	G	J	2007-08-23	2007-10-11					2007	8	UWW		-26	49			Unknown	No	10		>28	#N/A			#N/A
781	G	J	2007-09-06	2007-10-11					2007	9	UWW		-26	35			Unknown	No	10		>28	#N/A			#N/A
782	H	J	2007-10-19	2007-11-15		2008-05-24	STRANDING	STRANDING	2007	10	UWW		-26	27		191	Unknown	Yes	11	5	7-28	#N/A	DEAD	Unknown	>28-364
783	H	J	2008-05-24						2008	5			-26				Unknown	No			#N/A	#N/A			#N/A
784	G	J	2007-12-20	2008-01-31					2007	12	UWW		-25	42			Boat Strike/Fractures	No	1		>28	#N/A			#N/A
785	G	J	2007-08-30	2008-01-31					2007	8	UWW		-25	154			Disease	No	1		>28	#N/A			#N/A
786	G	J	2007-11-12	2008-01-31					2007	11	UWW		-26	80			Unknown	No	1		>28	#N/A			#N/A
787	G	J	2006-04-17	2006-10-20		2009-11-23	STRANDING	STRANDING	2006	4	UWW		-26	186		1130	Unknown	Yes	10	11	>28	#N/A	ALIVE	floating	>365
788	G	J	2009-11-23	2010-01-23					2009	11	AZWH		-27	61			Floating	No	1		>28	#N/A			#N/A
789	G	J	2008-06-03	2008-07-15					2008	6	UWW		-25	42			Unknown	No	7		>28	#N/A			#N/A
790	G	J	2008-06-26	2008-07-15		2008-10-09	STRANDING	STRANDING	2008	6	UWW		-25	19		86	Unknown	Yes	7	10	7-28	#N/A	DEAD	Unknown	>28-364
791	G	J	2008-10-09						2008	10			-25				Unknown	No			#N/A	#N/A			#N/A
792	G	J	2008-06-12	2008-07-15					2008	6	UWW		-25	33			Floating	No	7		>28	#N/A			#N/A
793	G	J	2008-06-26	2008-07-15					2008	6	UWW		-25	19			Floating	No	7		7-28	#N/A			#N/A
794	G	J	2008-03-16	2008-10-14					2008	3	MULTI		-26	212			Floating	No	10		>28	#N/A			#N/A
795	G	J	2008-05-07	2008-10-14					2008	5	UWW		-25	160			Floating	No	10		>28	#N/A			#N/A
796	G	J	2008-10-06		2009-02-09				2008	10	UWW		-27		126		Unknown	No			#N/A	>28			#N/A
797	G	J	2008-06-05	2009-01-16					2008	6	MULTI		-26	225			Entanglement rope	No	1		>28	#N/A			#N/A
798	G	J	2009-07-07		2009-07-08				2009	7	AZWH		-26		1		Unknown	No			#N/A	0-7			#N/A
799	L	J	2008-09-04	2009-05-25					2008	9	MULTI		-26	263			Disease	No	5		>28	#N/A			#N/A
800	G	J	2008-11-28	2009-04-16					2008	11	UWW		-26	139			Floating	No	4		>28	#N/A			#N/A
801	G	J	2008-04-27	2009-09-16		2010-03-18	STRANDING	STRANDING	2008	4	UWW		-26	507		183	Floating	Yes	9	3	>28	#N/A	EUTHANISED	Unknown	>28-364
802	G	J	2010-03-18		2010-04-04				2010	3	UWW		-26		17		Unknown	No			#N/A	7-28			#N/A
803	L	A	2008-12-16	2009-06-11					2008	12	MULTI		-26	177			Floating	No	6		>28	#N/A			#N/A
804	G	J	2009-01-20	2009-06-11		2011-11-16	STRANDING	STRANDING	2009	1	UWW		-26	142		888	Floating	Yes	6	11	>28	#N/A	ALIVE-DIED	disease	>365
805	G	J	2011-11-16		2011-12-01				2011	11	UWW		-25		15		Disease	No			#N/A	7-28			#N/A
806	H	J	2009-08-17	2009-10-30					2009	8	UWW		-26	74			Floating	No	10		>28	#N/A			#N/A
807	G	J	2009-10-07	2009-11-28					2009	10	UWW		-26	52			Floating	No	11		>28	#N/A			#N/A
808	G	SA	2009-09-09	2009-12-19					2009	9	UWW		-25	101			Unknown	No	12		>28	#N/A			#N/A
809	G	J	2009-10-16	2009-12-19					2009	10	UWW		-26	64			Unknown	No	12		>28	#N/A			#N/A
810	G	SA	2008-12-06	2010-01-15					2008	12	MULTI		-27	405			Boat Strike/Fractures	No	1		>28	#N/A			#N/A
811	G	J	2012-10-16		2012-10-25				2012	10	RHQ		-20		9		Disease	No			#N/A	7-28			#N/A
812	G	A	2013-02-23		2013-03-08				2013	2	MULTI		-20		13		Disease	No			#N/A	7-28			#N/A
813	G	SA	2013-04-19						2013	4			-20				Disease	No			#N/A	#N/A			#N/A
814	G	J	2008-08-28						2008	8			-25				Unknown	No			#N/A	#N/A			#N/A
815	G	A	2008-05-26						2008	5			-12				Hunting	No			#N/A	#N/A			#N/A
816	G	J	2005-03-17						2005	3			-27				Entangled Ghost fishing	No			#N/A	#N/A			#N/A
817	G	A	2007-07-09						2007	7			-22				Unknown	No			#N/A	#N/A			#N/A
818	L	SA	2004-05-24						2004	5			-27				Entanglement fishing	No			#N/A	#N/A			#N/A
819	G	SA	2009-09-09						2009	9			-28				Unknown	No			#N/A	#N/A			#N/A
820	G	J	2004-05-25						2004	5			-27				Unknown	No			#N/A	#N/A			#N/A
821	G	A	2004-09-06						2004	9			-26				Boat Strike/Fractures	No			#N/A	#N/A			#N/A
822	G	SA	2005-06-04						2005	6			-27				?	No			#N/A	#N/A			#N/A
823	H	J	2009-03-29						2009	3			-25				Unknown	No			#N/A	#N/A			#N/A
824	G	A	2004-01-29						2004	1			-23				?	No			#N/A	#N/A			#N/A
825	G	J	2011-08-24	2011-12-15					2011	8	UWW		-26	113			Floating	No	12		>28	#N/A			#N/A
826	G	A	2011-01-10						2011	1			-23				?	No			#N/A	#N/A			#N/A
827	G	A	2003-12-24						2003	12			-23				Nesting Beach	No			#N/A	#N/A			#N/A
828	G	A	2003-12-26						2003	12			-23				Nesting Beach	No			#N/A	#N/A			#N/A
829	G	A	2013-09-27						2013	9			-23				Boat Strike/Fractures	No			#N/A	#N/A			#N/A
830	G	SA	2005-09-13						2005	9			-27				Boat Strike/Fractures	No			#N/A	#N/A			#N/A
831	L	A	2005-01-03	2005-01-03		2005-01-17	NESTING RESCUE	NESTING	2005	1			-24	0		14	Other Anthropogenic	Yes	1	1	0-7	#N/A	ALIVE	nesting	7-28
832	G	A	2004-11-30						2004	11			-24				Unknown	No			#N/A	#N/A			#N/A
833	H	SA	2013-04-17	2013-12-14					2013	4	CTRC		-16	241			Floating	No	12		>28	#N/A			#N/A
834	H	SA	2013-10-31						2013	10	CTRC		-16				Boat Strike/Fractures	No			#N/A	#N/A			#N/A
835	F	A	2013-10-30	2013-12-12					2013	10	CTRC		-16	43			Floating	No	12		>28	#N/A			#N/A
836	L	SA	2004-06-01	2004-11-06					2004	6	SW		-27	158			Floating	No	11		>28	#N/A			#N/A
837	G	J	2004-08-10						2004	8			-27				Unknown	No			#N/A	#N/A			#N/A
838	G	J	2004-10-06						2004	10			-27				Entangled Ghost fishing	No			#N/A	#N/A			#N/A
839	G	J	2008-12-27		2008-12-27				2008	12	AZWH		-27		0		Ingestion of foreign material	No			#N/A	0-7			#N/A
840	G	SA	2009-04-01						2009	4			-27				Unknown	No			#N/A	#N/A			#N/A
841	L	SA	2009-07-02	2009-11-04		2010-10-06	STRANDING	TUNNEL NET	2009	7	UWW		-27	125		336	Floating	Yes	11	10	>28	#N/A	ALIVE	Tunnel net	>28-364
842	G	U	2007-07-01						2007	7			-27				Boat Strike/Fractures	No			#N/A	#N/A			#N/A
843	G	J	2007-09-19						2007	9			-27				Unknown	No			#N/A	#N/A			#N/A
844	L	A	2009-11-13	2009-11-13		2009-12-09	NESTING RESCUE	NESTING	2009	11			-24	0		26	Nesting Beach	Yes	11	12	0-7	#N/A	ALIVE	nesting	7-28
845	G	A	2005-08-15						2005	8			-24				Boat Strike/Fractures	No			#N/A	#N/A			#N/A
846	G	J	2005-07-08	2005-07-09					2005	7	QPWS		-24	1			Floating	No	7		0-7	#N/A			#N/A
847	L	A	2011-01-08	2011-01-08		2011-01-09	NESTING RESCUE	NESTING	2011	1			-24	0		1	Nesting Beach	Yes	1	1	0-7	#N/A	ALIVE	nesting	0-7
848	G	A	2004-12-04	2004-12-04		2004-12-06	NESTING RESCUE	NESTING	2004	12			-23	0		2	Nesting Beach	Yes	12	12	0-7	#N/A	ALIVE	nesting	0-7
849	G	A	2007-11-11						2007	11			-27				Unknown	No			#N/A	#N/A			#N/A
850	G	A	2005-04-20						2005	4	MCVS		-16				Floating	No			#N/A	#N/A			#N/A
851	L	A	2006-04-17						2006	4			-27				Boat Strike/Fractures	No			#N/A	#N/A			#N/A
852	G	A	2005-10-17						2005	10			-20				Unknown	No			#N/A	#N/A			#N/A
853	G	A	2009-02-11						2009	2			-17				Hunting	No			#N/A	#N/A			#N/A
854	G	A	2008-06-14						2008	6			-12				Hunting	No			#N/A	#N/A			#N/A
855	G	A	2010-12-04	2010-12-04		2010-12-17	NESTING RESCUE	NESTING	2010	12			-23	0		13	Nesting Beach	Yes	12	12	0-7	#N/A	ALIVE	nesting	7-28
856	G	A	2004-12-26	2004-12-26		2007-12-27	NESTING RESCUE	NESTING	2004	12			-23	0		1096	Nesting Beach	Yes	12	12	0-7	#N/A	ALIVE	nesting	>365
857	H	J	2005-01-13	2005-01-14					2005	1	QPWS		-25	1			Unknown	No	1		0-7	#N/A			#N/A
858	G	J	2005-07-20	2005-07-21					2005	7	QPWS		-25	1			Unknown	No	7		0-7	#N/A			#N/A
859	G	J	2006-07-21	2006-07-22					2006	7	QPWS		-24	1			Unknown	No	7		0-7	#N/A			#N/A
860	G	J	2006-02-05	2006-02-05					2006	2	QPWS		-25	0			Unknown	No	2		0-7	#N/A			#N/A
861	G	J	2006-10-02						2006	10			-24				Unknown	No			#N/A	#N/A			#N/A
862	G	J	2006-07-23	2006-07-24		2006-07-30	STRANDING	STRANDING	2006	7			-25	1		6	Unknown	Yes	7	7	0-7	#N/A	ALIVE-DIED	Unknown	0-7
863	G	J	2006-07-30						2006	7			-25				Unknown	No			#N/A	#N/A			#N/A
864	G	SA	2006-07-26	2006-07-27		2006-10-12	STRANDING	STRANDING	2006	7	QPWS		-25	1		77	Unknown	Yes	7	10	0-7	#N/A	ALIVE	Unknown	>28-364
865	G	SA	2006-10-12	2006-12-14					2006	10	AZWH		-26	63			Unknown	No	12		>28	#N/A			#N/A
866	G	A	2006-11-22	2006-11-23		2006-11-27	STRANDING	STRANDING	2006	11	Unknown		-25	1		4	Depredation	Yes	11	11	0-7	#N/A	ALIVE-DIED	Unknown	0-7
867	G	A	2006-11-27						2006	11			-25				Depredation	No			#N/A	#N/A			#N/A
868	H	A	2007-11-14	2007-11-15					2007	11	QPWS		-25	1			Unknown	No	11		0-7	#N/A			#N/A
869	H	J	2008-07-07	2008-07-08					2008	7	QPWS		-25	1			Unknown	No	7		0-7	#N/A			#N/A
870	T	J	2008-10-02						2008	10			-25				Unknown	No			#N/A	#N/A			#N/A
871	G	A	2009-09-20						2009	9			-25				Unknown	No			#N/A	#N/A			#N/A
872	G	A	2005-04-29						2005	4			-25				Unknown	No			#N/A	#N/A			#N/A
873	G	SA	2006-07-26	2006-07-26		2006-10-12	STRANDING	STRANDING	2006	7			-25	0		78	Unknown	Yes	7	10	0-7	#N/A	ALIVE	unknown	>28-364
874	G	SA	2006-10-12	2006-10-12					2006	10			-26	0			Unknown	No	10		0-7	#N/A			#N/A
875	G	A	2005-09-15						2005	9			-15				Hunting	No			#N/A	#N/A			#N/A
876	G	A	2012-07-06						2012	7			-19				Unknown	No			#N/A	#N/A			#N/A
877	G	A	2007-02-22						2007	2			-12				Hunting	No			#N/A	#N/A			#N/A
878	L	A	2010-12-23	2010-12-23		2011-01-09	NESTING RESCUE	NESTING	2010	12			-23	0		17	Nesting Beach	Yes	12	1	0-7	#N/A	ALIVE	nesting	7-28
879	G	A	2005-11-29	2005-11-29		2005-12-11	NESTING RESCUE	NESTING	2005	11			-23	0		12	Other Anthropogenic	Yes	11	12	0-7	#N/A	ALIVE	nesting	7-28
880	G	J	2006-04-27	2006-05-08		2006-05-16	STRANDING	RODEO	2006	4	Unknown		-24	11		8	Entanglement rope	Yes	5	5	7-28	#N/A	ALIVE	rodeo	7-28
881	G	J	2006-05-16						2006	5	QPWS		-24				Unknown	No			#N/A	#N/A			#N/A
882	G	J	2007-12-09		2007-12-16				2007	12	SW		-27		7		Unknown	No			#N/A	7-28			#N/A
883	G	J	2011-10-18						2011	10			-16				?	No			#N/A	#N/A			#N/A
884	G	J	2012-06-05						2012	6			-16				Unknown	No			#N/A	#N/A			#N/A
885	G	J	2005-06-06						2005	6			-27				Depredation	No			#N/A	#N/A			#N/A
886	G	J	2010-05-20						2010	5			-27				?	No			#N/A	#N/A			#N/A
887	G	J	2010-09-14						2010	9			-27				Unknown	No			#N/A	#N/A			#N/A
888	L	SA	2012-05-17	2012-05-18					2012	5			-27	1			Unknown	No	5		0-7	#N/A			#N/A
889	G	A	2005-05-24						2005	5			-27				Unknown	No			#N/A	#N/A			#N/A
890	G	SA	2005-06-05						2005	6			-27				Unknown	No			#N/A	#N/A			#N/A
891	G	J	2007-11-09		2007-12-31				2007	11	SW		-27		52		Boat Strike/Fractures	No			#N/A	>28			#N/A
892	G	SA	2007-10-28						2007	10			-27				Unknown	No			#N/A	#N/A			#N/A
893	L	SA	2005-06-12						2005	6			-27				Unknown	No			#N/A	#N/A			#N/A
894	G	SA	2012-12-19						2012	12			-27				Unknown	No			#N/A	#N/A			#N/A
895	G	J	2005-06-06						2005	6			-27				Entangled Ghost fishing	No			#N/A	#N/A			#N/A
896	G	J	2005-06-06						2005	6			-27				Entangled Ghost fishing	No			#N/A	#N/A			#N/A
897	G	J	2005-06-07	2005-06-09					2005	6			-27	2			Entanglement fishing	No	6		0-7	#N/A			#N/A
898	G	SA	2005-07-31						2005	7			-27				Boat Strike/Fractures	No			#N/A	#N/A			#N/A
899	G	J	2006-03-27	2006-03-29					2006	3	QPWS		-24	2			Disease	No	3		0-7	#N/A			#N/A
900	G	J	2005-08-21	2005-08-22					2005	8	QPWS		-19	1			Disease	No	8		0-7	#N/A			#N/A
901	G	J	2005-08-21	2005-08-22					2005	8	QPWS		-19	1			Disease	No	8		0-7	#N/A			#N/A
902	G	J	2010-04-29						2010	4			-27				Unknown	No			#N/A	#N/A			#N/A
903	G	SA	2006-05-17	2006-05-17					2006	5	QPWS		-24	0			Unknown	No	5		0-7	#N/A			#N/A
904	G	SA	2012-11-18						2012	11			-22				Unknown	No			#N/A	#N/A			#N/A
905	G	A	2005-01-30						2005	1			-24				Unknown	No			#N/A	#N/A			#N/A
906	G	A	2007-12-15		2008-02-13				2007	12	AZWH		-27		60		Boat Strike/Fractures	No			#N/A	>28			#N/A
907	R	SA	2007-11-29	2007-12-07					2007	11	UWW		-26	8			Unknown	No	12		7-28	#N/A			#N/A
908	G	J	2006-07-06						2006	7			-20				Unknown	No			#N/A	#N/A			#N/A
909	G	J	1997-05-29	1997-05-29		2005-12-02	STRANDING	NESTING	1997	5	SW		-27	0		3109	Boat Strike/Fractures	Yes	5	12	0-7	#N/A	ALIVE	nesting	>365
910	G	U	2008-05-02						2008	5			-27				Unknown	No			#N/A	#N/A			#N/A
911	G	J	2011-08-15	2011-09-08					2011	8	AZWH		-27	24			Floating	No	9		7-28	#N/A			#N/A
912	G	A	2006-10-16						2006	10			-24				Unknown	No			#N/A	#N/A			#N/A
913	G	J	2011-06-02						2011	6			-27				Unknown	No			#N/A	#N/A			#N/A
914	G	J	2009-05-02		2009-05-08				2009	5	AZWH		-25		6		Disease	No			#N/A	0-7			#N/A
915	G	SA	2009-04-05						2009	4			-25				Unknown Natural	No			#N/A	#N/A			#N/A
916	G	J	2008-08-02	2008-08-02		2008-09-14	STRANDING	RESCUE	2008	8			-25	0		43	Unknown	Yes	8	9	0-7	#N/A	EUTHANISED	rescue	>28-364
917	G	J	2008-09-14						2008	9			-25				Disease	No			#N/A	#N/A			#N/A
918	G	A	2006-12-18						2006	12			-23				?	No			#N/A	#N/A			#N/A
919	G	SA	2006-05-30	2006-05-31					2006	5			-27	1			Unknown	No	5		0-7	#N/A			#N/A
920	G	J	2009-10-05						2009	10			-27				Unknown	No			#N/A	#N/A			#N/A
921	G	A	2009-04-10						2009	4			-27				Unknown	No			#N/A	#N/A			#N/A
922	T	U	2008-12-18						2008	12			-27				Unknown	No			#N/A	#N/A			#N/A
923	G	J	2012-09-16						2012	9			-27				Unknown	No			#N/A	#N/A			#N/A
924	G	U	2010-01-12						2010	1			-27				Unknown	No			#N/A	#N/A			#N/A
925	G	J	2011-06-27	2011-07-29					2011	6	AZWH		-27	32			Floating	No	7		>28	#N/A			#N/A
926	G	J	2010-06-18		2010-06-18				2010	6	AZWH		-27		0		Boat Strike/Fractures	No			#N/A	0-7			#N/A
927	G	SA	2006-08-18						2006	8			-27				Unknown	No			#N/A	#N/A			#N/A
928	G	J	2006-06-29						2006	6			-22				Floating	No			#N/A	#N/A			#N/A
929	G	J	2006-06-27	2006-06-29					2006	6			-22	2			Floating	No	6		0-7	#N/A			#N/A
930	G	A	2006-01-05						2006	1			-23				?	No			#N/A	#N/A			#N/A
931	G	A	2009-12-17						2009	12			-23				Unknown	No			#N/A	#N/A			#N/A
932	D	SA	2006-08-30						2006	8		TRUE	-27				Shark Control Program	No			#N/A	#N/A			#N/A
933	G	SA	2008-11-15						2008	11			-27				Unknown	No			#N/A	#N/A			#N/A
934	G	J	2007-07-11						2007	7			-22				Unknown	No			#N/A	#N/A			#N/A
935	G	J	2011-07-22						2011	7			-22				Unknown	No			#N/A	#N/A			#N/A
936	G	J	2006-07-05	2006-07-07					2006	7			-22	2			Floating	No	7		0-7	#N/A			#N/A
937	G	J	2012-05-07						2012	5			-22				Unknown	No			#N/A	#N/A			#N/A
938	G	A	2009-01-26						2009	1			-27				Unknown	No			#N/A	#N/A			#N/A
939	L	A	2007-11-22						2007	11			-27				Unknown	No			#N/A	#N/A			#N/A
940	H	A	2011-01-19						2011	1			-11				?	No			#N/A	#N/A			#N/A
941	G	J	2011-07-09						2011	7			-23				Disease	No			#N/A	#N/A			#N/A
942	G	SA	2011-04-23	2011-04-25					2011	4	QPWS		-23	2			Boat Strike/Fractures	No	4		0-7	#N/A			#N/A
943	G	J	2011-07-08						2011	7			-23				Disease	No			#N/A	#N/A			#N/A
944	G	SA	2011-08-09						2011	8			-23				Netting	No			#N/A	#N/A			#N/A
945	G	J	2008-08-04	2008-08-09		2009-07-03	STRANDING	STRANDING	2008	8	QPWS		-23	5		328	Unknown	Yes	8	7	0-7	#N/A	DEAD	Unknown	>28-364
946	G	J	2009-07-03						2009	7			-23				Unknown	No			#N/A	#N/A			#N/A
947	G	J	2010-11-21						2010	11			-23				Depredation	No			#N/A	#N/A			#N/A
948	L	A	2007-01-14	2007-01-14		2007-01-29	NESTING RESCUE	NESTING	2007	1			-24	0		15	Other Anthropogenic	Yes	1	1	0-7	#N/A	ALIVE	nesting	7-28
949	G	J	2008-07-13						2008	7			-27				Unknown	No			#N/A	#N/A			#N/A
950	G	J	2010-07-17						2010	7			-27				Unknown	No			#N/A	#N/A			#N/A
951	G	SA	2008-08-29		2008-08-29				2008	8			-26		0		Unknown	No			#N/A	0-7			#N/A
952	G	J	2007-06-07		2007-06-24				2007	6	SW		-27		17		Other Anthropogenic	No			#N/A	7-28			#N/A
953	G	A	2010-01-01	2010-01-01		2010-01-02	NESTING RESCUE	NESTING	2010	1			-23	0		1	Nesting Beach	Yes	1	1	0-7	#N/A	ALIVE	nesting	0-7
954	L	A	2006-12-26	2006-12-26		2006-12-29	STRANDING	NESTING	2006	12			-24	0		3	unknown	Yes	12	12	0-7	#N/A	ALIVE	nesting	0-7
955	G	J	2007-01-03	2007-01-03		2007-10-23	scp	scp	2007	1			-24	0		293	Shark Control Program	Yes	1	10	0-7	#N/A	ALIVE	SCP	>28-364
956	G	J	2007-10-23	2007-10-23		2008-01-07	scp	scp	2007	10			-24	0		76	Shark Control Program	Yes	10	1	0-7	#N/A	ALIVE	SCP	>28-364
957	G	J	2008-01-07	2008-01-07		2010-01-14	SCP	SCP	2008	1			-24	0		738	Shark Control Program	Yes	1	1	0-7	#N/A	ALIVE	SCP	>365
958	G	J	2010-01-14	2010-01-14					2010	1			-24	0			Entanglement fishing	No	1		0-7	#N/A			#N/A
959	F	A	2009-12-13						2009	12			-24				Nesting Beach	No			#N/A	#N/A			#N/A
960	G	SA	2007-11-03	2007-11-03		2011-09-19	SCP	SCP	2007	11			-24	0		1416	Shark Control Program	Yes	11	9	0-7	#N/A	ALIVE	SCP	>365
961	G	SA	2011-09-19	2011-09-19					2011	9			-24	0			Entanglement fishing	No	9		0-7	#N/A			#N/A
962	L	A	2009-01-20						2009	1			-24				Entanglement fishing	No			#N/A	#N/A			#N/A
963	G	J	2007-11-03	2007-11-03		2008-10-15	SCP	SCP	2007	11			-24	0		347	Shark Control Program	Yes	11	10	0-7	#N/A	ALIVE	SCP	>28-364
964	G	A	2009-11-16						2009	11			-19				Boat Strike/Fractures	No			#N/A	#N/A			#N/A
965	G	A	2009-01-28						2009	1			-23				Nesting Beach	No			#N/A	#N/A			#N/A
966	G	A	2013-04-18						2013	4	JCU		-19				Unknown	No			#N/A	#N/A			#N/A
967	G	A	2013-11-27		2013-12-04				2013	11	AZWH		-27		7		Entanglement Crabbing	No			#N/A	7-28			#N/A
968	G	A	2009-04-02						2009	4			-21				Hunting	No			#N/A	#N/A			#N/A
969	G	A	2007-05-01						2007	5			-12				Hunting	No			#N/A	#N/A			#N/A
970	G	A	2010-12-02						2010	12			-20				Unknown	No			#N/A	#N/A			#N/A
971	G	A	2011-06-26						2011	6			-27				Unknown	No			#N/A	#N/A			#N/A
972	G	A	2006-12-26						2006	12			-23				Unknown	No			#N/A	#N/A			#N/A
973	G	A	2007-10-24	2007-11-29		2007-12-12	STRANDING	STRANDING	2007	10	UWW		-25	36		13	Floating	Yes	11	12	>28	#N/A	ALIVE-DIED	Unknown	7-28
974	G	A	2007-12-12						2007	12	UWW		-27				Unknown	No			#N/A	#N/A			#N/A
975	G	A	2011-08-23						2011	8			-18				Unknown	No			#N/A	#N/A			#N/A
976	G	J	2007-01-06		2007-01-06				2007	1	AZWH		-24		0		Boat Strike/Fractures	No			#N/A	0-7			#N/A
977	G	J	2007-01-06		2007-01-06				2007	1	AZWH		-24		0		Unknown	No			#N/A	0-7			#N/A
978	G	SA	2011-03-30						2011	3			-24				Entanglement fishing	No			#N/A	#N/A			#N/A
979	G	J	2007-10-31	2007-11-03		2011-04-11	SCP	Scp	2007	10	QPWS	TRUE	-24	3		1255	Shark Control Program	Yes	11	4	0-7	#N/A	ALIVE	SCP	>365
980	G	J	2007-09-26		2007-09-28				2007	9	AZWH		-25		2		Unknown	No			#N/A	0-7			#N/A
981	G	A	2011-06-28						2011	6			-27				Boat Strike/Fractures	No			#N/A	#N/A			#N/A
982	G	J	2007-04-22	2007-04-26					2007	4	AZWH		-27	4			Floating	No	4		0-7	#N/A			#N/A
983	H	J	2007-10-05	2007-11-14		2009-10-09	STRANDING	STRANDING	2007	10	AZWH		-27	40		695	Floating	Yes	11	10	>28	#N/A	ALIVE	Unknown	>365
984	H	J	2009-10-09	2009-11-28		2011-09-01	STRANDING	STRANDING	2009	10	UWW		-26	50		642	Unknown	Yes	11	9	>28	#N/A	ALIVE-DIED	Unknown	>365
985	H	J	2011-09-01		2011-09-02				2011	9	AZWH		-26		1		Unknown	No			#N/A	0-7			#N/A
986	G	A	2008-10-10		2008-10-10				2008	10	AZWH		-27		0		Entanglement fishing	No			#N/A	0-7			#N/A
987	G	SA	2008-09-27	2008-10-03					2008	9	AZWH		-27	6			Unknown	No	10		0-7	#N/A			#N/A
988	G	J	2008-09-15	2008-09-19					2008	9	AZWH		-27	4			Unknown	No	9		0-7	#N/A			#N/A
989	G	SA	2008-05-10	2008-06-05					2008	5	AZWH		-27	26			Boat Strike/Fractures	No	6		7-28	#N/A			#N/A
990	L	A	2007-10-23	2008-02-28					2007	10	AZWH		-26	128			Floating	No	2		>28	#N/A			#N/A
991	H	J	2007-11-28	2008-01-28					2007	11	AZWH		-26	61			Floating	No	1		>28	#N/A			#N/A
992	G	J	2007-11-23	2007-12-20					2007	11	AZWH		-26	27			Unknown	No	12		7-28	#N/A			#N/A
993	G	J	2007-10-05	2007-11-28					2007	10	AZWH		-25	54			Floating	No	11		>28	#N/A			#N/A
994	G	J	2007-10-08	2007-11-14					2007	10	AZWH		-23	37			Floating	No	11		>28	#N/A			#N/A
995	G	J	2007-09-09	2007-10-17					2007	9	AZWH		-27	38			Disease	No	10		>28	#N/A			#N/A
996	G	J	2007-02-01	2007-02-01		2007-07-01	STRANDING	STRANDING	2007	2	AZWH		-27	0		150	Entanglement fishing	Yes	2	7	0-7	#N/A	ALIVE	Unknown	>28-364
997	G	A	2007-01-05	2007-01-29					2007	1	AZWH		-26	24			Unknown	No	1		7-28	#N/A			#N/A
998	G	J	2006-12-04	2007-01-19					2006	12	AZWH		-26	46			Floating	No	1		>28	#N/A			#N/A
999	G	A	2008-05-26						2008	5			-12				Hunting	No			#N/A	#N/A			#N/A
1000	G	A	2013-09-08						2013	9			-27				?	No			#N/A	#N/A			#N/A
1001	G	A	2010-04-15						2010	4			-16				Hunting	No			#N/A	#N/A			#N/A
1002	G	J	2007-06-05						2007	6			-27				Unknown	No			#N/A	#N/A			#N/A
1003	G	J	2008-08-09	2008-08-09		2008-08-10	STRANDING	STRANDING	2008	8	AZWH		-25	0		1	Floating	Yes	8	8	0-7	#N/A	ALIVE	Unknown	0-7
1004	G	A	2007-07-10						2007	7			-22				Unknown	No			#N/A	#N/A			#N/A
1005	G	J	2011-07-22						2011	7			-22				Unknown	No			#N/A	#N/A			#N/A
1006	G	A	2011-09-06						2011	9			-19				Unknown	No			#N/A	#N/A			#N/A
1007	G	A	2009-05-11						2009	5			-27				Unknown	No			#N/A	#N/A			#N/A
1008	G	J	2008-09-26						2008	9			-27				Unknown	No			#N/A	#N/A			#N/A
1009	G	A	2010-01-28						2010	1			-27				Unknown	No			#N/A	#N/A			#N/A
1010	G	J	2009-07-12		2009-07-13				2009	7	SW		-27		1		Unknown	No			#N/A	0-7			#N/A
1011	G	J	2009-09-12						2009	9			-27				Unknown	No			#N/A	#N/A			#N/A
1012	G	J	2010-08-15						2010	8			-27				Unknown	No			#N/A	#N/A			#N/A
1013	G	J	2010-09-12						2010	9			-27				Unknown	No			#N/A	#N/A			#N/A
1014	G	J	2008-06-19						2008	6			-22				Unknown	No			#N/A	#N/A			#N/A
1015	G	J	2008-09-03						2008	9			-22				Unknown	No			#N/A	#N/A			#N/A
1016	G	A	2008-11-18	2008-11-19					2008	11	MBRS		-27	1			Unknown	No	11		0-7	#N/A			#N/A
1017	G	SA	2009-03-27	2009-03-30		2009-04-25	STRANDING	RODEO	2009	3	QPWS		-25	3		26	Unknown	Yes	3	4	0-7	#N/A	ALIVE	rodeo	7-28
1018	G	SA	2009-04-25	2009-04-26			RODEO		2009	4	Unknown		-25	1			Unknown	No	4		0-7	#N/A			#N/A
1019	G	SA	2008-12-22						2008	12			-24				Unknown	No			#N/A	#N/A			#N/A
1020	R	J	2008-12-26						2008	12	UWW		-24				Floating	No			#N/A	#N/A			#N/A
1021	G	J	2008-12-21						2008	12			-24				Unknown	No			#N/A	#N/A			#N/A
1022	G	A	2011-09-22						2011	9			-26				Unknown	No			#N/A	#N/A			#N/A
1023	G	A	2009-01-23	2009-01-23		2009-01-25	NESTING RESCUE	NESTING	2009	1			-23	0		2	Nesting Beach	Yes	1	1	0-7	#N/A	ALIVE	nesting	0-7
1024	G	A	2012-06-08		2012-10-28				2012	6	CTRC		-17		142		Unknown	No			#N/A	>28			#N/A
1025	G	A	2008-05-07		2008-05-07				2008	5	AZWH		-24		0		Unknown	No			#N/A	0-7			#N/A
1026	G	J	2011-08-05	2011-09-21					2011	8	JCU		-19	47			Disease	No	9		>28	#N/A			#N/A
1027	G	SA	2011-08-02						2011	8			-19				?	No			#N/A	#N/A			#N/A
1028	G	SA	2012-11-09		2012-12-17				2012	11	RHQ		-19		38		Disease	No			#N/A	>28			#N/A
1029	T	J	2011-12-06						2011	12			-18				Unknown	No			#N/A	#N/A			#N/A
1030	G	J	2009-12-19	2010-01-19					2009	12	RHQ		-19	31			Entanglement fishing	No	1		>28	#N/A			#N/A
1031	G	J	2010-04-17	2010-07-23					2010	4	RHQ		-19	97			Unknown	No	7		>28	#N/A			#N/A
1032	G	J	2010-09-02	2010-11-18		2011-08-06	STRANDING	STRANDING	2010	9	CTRC		-19	77		261	Unknown	Yes	11	8	>28	#N/A	ALIVE	Unknown	>28-364
1033	G	J	2011-08-06						2011	8	CTRC		-16				Unknown	No			#N/A	#N/A			#N/A
1034	G	J	2010-07-03	2010-09-30					2010	7	RHQ		-18	89			Floating	No	9		>28	#N/A			#N/A
1035	G	SA	2011-10-09	2012-03-30					2011	10	JCU		-19	173			Floating	No	3		>28	#N/A			#N/A
1036	G	J	2011-03-19	2011-03-30					2011	3	RHQ		-19	11			Unknown	No	3		7-28	#N/A			#N/A
1037	G	J	2010-10-23						2010	10			-19				Unknown	No			#N/A	#N/A			#N/A
1038	G	J	2010-12-17	2011-03-18					2010	12	RHQ		-19	91			Floating	No	3		>28	#N/A			#N/A
1039	G	J	2011-01-19	2011-03-18					2011	1	RHQ		-19	58			Unknown	No	3		>28	#N/A			#N/A
1040	G	J	2010-10-16	2011-03-18					2010	10	RHQ		-19	153			Entanglement fishing	No	3		>28	#N/A			#N/A
1041	G	J	2010-12-30	2011-03-18					2010	12	RHQ		-17	78			Floating	No	3		>28	#N/A			#N/A
1042	G	A	2010-09-24	2011-03-18					2010	9	RHQ		-19	175			Floating	No	3		>28	#N/A			#N/A
1043	G	J	2013-04-19		2013-04-20				2013	4	RHQ		-19		1		Unknown	No			#N/A	0-7			#N/A
1044	G	J	2013-04-13		2013-04-21				2013	4	RHQ		-19		8		Disease	No			#N/A	7-28			#N/A
1045	G	J	2013-04-14		2013-04-22				2013	4	RHQ		-19		8		Unknown	No			#N/A	7-28			#N/A
1046	G	SA	2013-05-11		2013-05-29				2013	5	RHQ		-21		18		Unknown	No			#N/A	7-28			#N/A
1047	G	J	2013-07-16		2013-07-17				2013	7	RHQ		-19		1		Boat Strike/Fractures	No			#N/A	0-7			#N/A
1048	G	J	2013-07-04	2013-09-11					2013	7	RHQ		-19	69			Unknown	No	9		>28	#N/A			#N/A
1049	G	J	2013-09-11		2013-09-11				2013	9	RHQ		-19		0		Disease	No			#N/A	0-7			#N/A
1050	G	J	2013-09-15		2013-09-16				2013	9	RHQ		-19		1		Disease	No			#N/A	0-7			#N/A
1051	G	A	2013-06-21		2013-07-23				2013	6	RHQ		-20		32		Disease	No			#N/A	>28			#N/A
1052	G	J	2013-05-27	2013-07-18					2013	5	RHQ		-20	52			Floating	No	7		>28	#N/A			#N/A
1053	G	J	2013-05-05	2013-07-18					2013	5	RHQ		-19	74			Floating	No	7		>28	#N/A			#N/A
1054	G	J	2013-04-29		2013-06-04				2013	4	RHQ		-20		36		Unknown	No			#N/A	>28			#N/A
1055	G	J	2013-04-14		2013-04-30				2013	4	RHQ		-19		16		Disease	No			#N/A	7-28			#N/A
1056	G	J	2013-03-06						2013	3	MOP		-19				Unknown	No			#N/A	#N/A			#N/A
1057	G	J	2012-11-16		2012-12-08				2012	11	RHQ		-19		22		Boat Strike/Fractures	No			#N/A	7-28			#N/A
1058	G	A	2013-01-06		2013-03-02				2013	1	MULTI		-20		55		Unknown	No			#N/A	>28			#N/A
1059	G	J	2012-12-04		2012-12-14				2012	12	RHQ		-19		10		Disease	No			#N/A	7-28			#N/A
1060	G	A	2012-10-27		2012-11-28				2012	10	RHQ		-18		32		Disease	No			#N/A	>28			#N/A
1061	G	J	2012-08-23		2012-08-23				2012	8	RHQ		-19		0		Disease	No			#N/A	0-7			#N/A
1062	G	J	2008-05-12		2008-08-10				2008	5	SW		-27		90		Boat Strike/Fractures	No			#N/A	>28			#N/A
1063	G	J	2008-05-13		2008-06-11				2008	5	SW		-27		29		Boat Strike/Fractures	No			#N/A	>28			#N/A
1064	G	SA	2011-09-08						2011	9	QPWS		-27				Disease	No			#N/A	#N/A			#N/A
1065	G	J	2010-08-09						2010	8			-27				Unknown	No			#N/A	#N/A			#N/A
1066	G	SA	2012-02-21						2012	2			-27				Unknown	No			#N/A	#N/A			#N/A
1067	G	A	2008-05-12						2008	5			-27				?	No			#N/A	#N/A			#N/A
1068	G	J	2008-06-21						2008	6			-27				Unknown	No			#N/A	#N/A			#N/A
1069	L	A	2009-04-03	2009-06-11					2009	4	AZWH		-27	69			Entanglement Crabbing	No	6		>28	#N/A			#N/A
1070	G	J	2009-07-03	2009-07-23					2009	7	AZWH		-25	20			Floating	No	7		7-28	#N/A			#N/A
1071	G	A	2009-07-05	2009-07-21					2009	7	AZWH		-27	16			Floating	No	7		7-28	#N/A			#N/A
1072	G	J	2009-08-26	2009-10-07					2009	8	AZWH		-27	42			Floating	No	10		>28	#N/A			#N/A
1073	G	J	2009-08-19	2009-10-20					2009	8	AZWH		-27	62			Entanglement fishing	No	10		>28	#N/A			#N/A
1074	G	SA	2009-08-23	2009-09-23					2009	8	AZWH		-27	31			Floating	No	9		>28	#N/A			#N/A
1075	G	J	2009-08-22	2009-09-23					2009	8	AZWH		-27	32			Floating	No	9		>28	#N/A			#N/A
1076	G	A	2009-08-10	2009-08-27					2009	8	AZWH		-27	17			Boat Strike/Fractures	No	8		7-28	#N/A			#N/A
1077	G	J	2009-06-09	2009-07-23					2009	6	AZWH		-24	44			Floating	No	7		>28	#N/A			#N/A
1078	G	A	2009-04-30	2009-07-03		2011-03-22	STRANDING	STRANDING	2009	4	AZWH		-25	64		627	Disease	Yes	7	3	>28	#N/A	EUTHANISED	Unknown	>365
1079	G	A	2011-03-22						2011	3			-25				Disease	No			#N/A	#N/A			#N/A
1080	G	J	2008-11-03	2008-11-13					2008	11	AZWH		-23	10			Entanglement fishing	No	11		7-28	#N/A			#N/A
1081	G	A	2010-02-16						2010	2			-23				Nesting Beach	No			#N/A	#N/A			#N/A
1082	G	A	2009-12-04	2009-12-04		2009-12-17	NESTING RESCUE	NESTING	2009	12			-23	0		13	Nesting Beach	Yes	12	12	0-7	#N/A	ALIVE	nesting	7-28
1083	G	A	2011-02-16						2011	2			-20				Unknown	No			#N/A	#N/A			#N/A
1084	G	J	2012-07-17						2012	7			-27				?	No			#N/A	#N/A			#N/A
1085	G	J	2010-04-25	2010-05-31					2010	4	AZWH		-27	36			Unknown	No	5		>28	#N/A			#N/A
1086	G	J	2013-05-05		2013-05-05				2013	5	AZWH		-27		0		Unknown	No			#N/A	0-7			#N/A
1087	R	SA	2007-10-20	2008-02-05					2007	10	UWW		-26	108			Unknown	No	2		>28	#N/A			#N/A
1088	G	J	2010-07-12						2010	7			-27				Unknown	No			#N/A	#N/A			#N/A
1089	H	J	2008-12-28						2008	12	UWW		-24				Unknown	No			#N/A	#N/A			#N/A
1090	G	A	2009-02-23						2009	2			-23				Nesting Beach	No			#N/A	#N/A			#N/A
1091	G	A	2013-08-22						2013	8			-25				Unknown	No			#N/A	#N/A			#N/A
1092	G	SA	2011-06-03						2011	6			-27				Unknown	No			#N/A	#N/A			#N/A
1093	G	A	2013-09-25						2013	9			-20				Unknown	No			#N/A	#N/A			#N/A
1094	G	A	2012-07-09						2012	7			-20				Boat Strike/Fractures	No			#N/A	#N/A			#N/A
1095	H	J	2008-09-21	2009-02-02					2008	9	RHQ		-19	134			Floating	No	2		>28	#N/A			#N/A
1096	G	J	2008-07-29		2008-08-22				2008	7	RHQ		-19		24		Disease	No			#N/A	7-28			#N/A
1097	G	A	2011-08-12						2011	8			-19				Unknown	No			#N/A	#N/A			#N/A
1098	G	A	2012-06-29						2012	6			-19				Unknown	No			#N/A	#N/A			#N/A
1099	G	SA	2011-08-12						2011	8			-19				Disease	No			#N/A	#N/A			#N/A
1100	G	J	2012-07-01						2012	7			-19				Unknown	No			#N/A	#N/A			#N/A
1101	G	J	2013-04-24						2013	4			-19				Unknown	No			#N/A	#N/A			#N/A
1102	G	SA	2012-07-29						2012	7			-20				Unknown	No			#N/A	#N/A			#N/A
1103	G	A	2011-02-18						2011	2			-18				Unknown	No			#N/A	#N/A			#N/A
1104	G	J	2009-01-23						2009	1			-24				Disease	No			#N/A	#N/A			#N/A
1105	G	SA	2008-12-05	2008-12-06		2009-04-12	SCP	SCP	2008	12			-24	1		127	Shark Control Program	Yes	12	4	0-7	#N/A	ALIVE	scp	>28-364
1106	G	SA	2010-02-15	2010-05-07		2011-06-15	SCP	SCP	2010	2	AZWH	TRUE	-24	81		404	Shark Control Program	Yes	5	6	>28	#N/A	ALIVE	SCP	>365
1107	G	SA	2011-06-15	2011-06-15					2011	6			-24	0			Entanglement fishing	No	6		0-7	#N/A			#N/A
1108	G	SA	2011-09-28		2011-11-28				2011	9	AZWH		-26		61		Disease	No			#N/A	>28			#N/A
1109	L	A	2011-06-01						2011	6			-27				Boat Strike/Fractures	No			#N/A	#N/A			#N/A
1110	G	A	2012-12-21		2013-01-15				2012	12	MIV		-19		25		Disease	No			#N/A	7-28			#N/A
1111	G	A	2011-06-27						2011	6			-23				?	No			#N/A	#N/A			#N/A
1112	G	A	2008-12-14						2008	12			-23				Other Anthropogenic	No			#N/A	#N/A			#N/A
1113	G	J	2011-07-24						2011	7	QPWS		-23				Floating	No			#N/A	#N/A			#N/A
1114	T	A	2011-08-15						2011	8			-21				Unknown	No			#N/A	#N/A			#N/A
1115	G	J	2013-04-17						2013	4	MBRS		-27				Unknown	No			#N/A	#N/A			#N/A
1116	G	J	1998-03-01	1998-11-02					1998	3	UWW		-26	246			Depredation	No	11		>28	#N/A			#N/A
1117	L	J	2005-04-11	2006-10-20					2005	4	UWW		-26	557			Unknown	No	10		>28	#N/A			#N/A
1118	G	J	2003-07-27	2003-10-31					2003	7	UWW		-25	96			Floating	No	10		>28	#N/A			#N/A
1119	L	J	2005-04-09	2005-10-20					2005	4	UWW		-25	194			Unknown	No	10		>28	#N/A			#N/A
1120	L	J	2005-04-03		2006-11-08				2005	4	UWW		-26		584		Unknown	No			#N/A	>28			#N/A
1121	L	J	2007-09-02	2010-05-14					2007	9	UWW		-26	985			Unknown	No	5		>28	#N/A			#N/A
1122	L	J	2007-05-12	2010-05-14					2007	5	UWW		-26	1098			Unknown	No	5		>28	#N/A			#N/A
1123	G	J	2002-09-13						2002	9	SW		-27				Other Anthropogenic	No			#N/A	#N/A			#N/A
1124	G	J	2002-09-14	2002-11-24					2002	9	SW		-27	71			Unknown	No	11		>28	#N/A			#N/A
1125	G	J	2002-09-14		2002-09-21				2002	9	SW		-27		7		Unknown	No			#N/A	7-28			#N/A
1126	G	J	2002-09-13	2002-11-24					2002	9	SW		-27	72			Unknown	No	11		>28	#N/A			#N/A
1127	G	J	2002-05-09	2002-09-17					2002	5	UWW		-27	131			Unknown	No	9		>28	#N/A			#N/A
1128	L	J	2001-05-05	2002-09-05					2001	5	UWW		-26	488			Unknown	No	9		>28	#N/A			#N/A
1129	L	J	2001-04-18	2002-09-17					2001	4	UWW		-26	517			Unknown	No	9		>28	#N/A			#N/A
1130	L	J	2001-03-27	2002-09-22					2001	3			-26	544			Unknown	No	9		>28	#N/A			#N/A
1131	G	J	2000-05-04	2002-02-08					2000	5	UWW		-26	645			Unknown	No	2		>28	#N/A			#N/A
1132	G	J	2000-11-01	2002-02-08					2000	11	UWW		-26	464			Unknown	No	2		>28	#N/A			#N/A
1133	G	J	2000-05-04	2002-02-08					2000	5	UWW		-26	645			Unknown	No	2		>28	#N/A			#N/A
1134	G	SA	1998-04-28						1998	4			-27				Unknown	No			#N/A	#N/A			#N/A
1135	G	A	2005-10-13						2005	10			-27				Unknown	No			#N/A	#N/A			#N/A
1136	L	A	2009-07-02		2009-10-21				2009	7	MULTI		-27		111		Disease	No			#N/A	>28			#N/A
1137	H	J	2010-11-15						2010	11			-24				Unknown	No			#N/A	#N/A			#N/A
1138	F	J	2004-12-15						2004	12			-24				Unknown	No			#N/A	#N/A			#N/A
1139	G	J	2006-12-15						2006	12			-16				Other Anthropogenic	No			#N/A	#N/A			#N/A
1140	F	J	2009-01-23						2009	1			-24				?	No			#N/A	#N/A			#N/A
1141	G	J	2012-01-08						2012	1			-24				Disease	No			#N/A	#N/A			#N/A
1142	G	J	2010-08-22						2010	8			-27				Unknown	No			#N/A	#N/A			#N/A
1143	H	J	2010-11-10						2010	11			-24				Disease	No			#N/A	#N/A			#N/A
1144	R	SA	2011-02-06		2011-02-24				2011	2	AZWH		-25		18		Unknown	No			#N/A	7-28			#N/A
1145	G	J	2003-02-17						2003	2			-28				Unknown	No			#N/A	#N/A			#N/A
1146	G	J	2013-01-09	2013-01-24					2013	1	SW		-28	15			Unknown	No	1		7-28	#N/A			#N/A
1147	H	J	2009-02-23		2009-04-06				2009	2	SW		-27		42		Boat Strike/Fractures	No			#N/A	>28			#N/A
1148	G	J	2011-01-26		2011-01-28				2011	1	MULTI		-27		2		Disease	No			#N/A	0-7			#N/A
1149	G	J	2013-02-06						2013	2			-20				Unknown	No			#N/A	#N/A			#N/A
1150	R	SA	2001-09-23						2001	9			-27				Unknown	No			#N/A	#N/A			#N/A
1151	H	J	2000-01-11						2000	1			-25				Ingestion of foreign material	No			#N/A	#N/A			#N/A
1152	G	SA	2001-10-14						2001	10			-27				Unknown	No			#N/A	#N/A			#N/A
1153	L	SA	2003-08-21						2003	8			-26				Unknown	No			#N/A	#N/A			#N/A
1154	L	SA	2001-06-24						2001	6			-24				Unknown	No			#N/A	#N/A			#N/A
1155	G	J	2003-09-25						2003	9			-27				Disease	No			#N/A	#N/A			#N/A
1156	G	J	2003-11-01						2003	11			-27				Unknown	No			#N/A	#N/A			#N/A
1157	G	SA	2003-11-06						2003	11			-27				Unknown	No			#N/A	#N/A			#N/A
1158	G	J	2003-11-06						2003	11			-27				Unknown	No			#N/A	#N/A			#N/A
1159	H	A	2001-12-12						2001	12			-12				?	No			#N/A	#N/A			#N/A
1160	H	SA	2002-02-12						2002	2			-27				Unknown	No			#N/A	#N/A			#N/A
1161	R	SA	2002-04-16						2002	4			-27				Unknown	No			#N/A	#N/A			#N/A
1162	G	J	2009-01-20						2009	1			-27				Unknown	No			#N/A	#N/A			#N/A
1163	R	J	2013-09-15		2013-10-05				2013	9	MULTI		-21		20		Depredation	No			#N/A	7-28			#N/A
1164	G	SA	2004-02-23						2004	2			-27				Boat Strike/Fractures	No			#N/A	#N/A			#N/A
1165	L	SA	1996-08-06						1996	8			-27				Unknown	No			#N/A	#N/A			#N/A
1166	F	J	2001-11-28						2001	11			-21				Unknown	No			#N/A	#N/A			#N/A
1167	G	J	2002-04-01						2002	4			-26				Unknown	No			#N/A	#N/A			#N/A
1168	G	J	2002-04-01						2002	4			-26				Unknown	No			#N/A	#N/A			#N/A
1169	G	SA	2002-10-29						2002	10			-27				Unknown	No			#N/A	#N/A			#N/A
1170	G	J	2000-12-01						2000	12			-27				Unknown	No			#N/A	#N/A			#N/A
1171	F	J	2000-06-14						2000	6			-20				?	No			#N/A	#N/A			#N/A
1172	H	J	1999-12-22						1999	12			-26				Unknown	No			#N/A	#N/A			#N/A
1173	G	J	2002-04-16						2002	4			-27				Ingestion of foreign material	No			#N/A	#N/A			#N/A
1174	H	J	2002-05-27						2002	5			-24				Unknown	No			#N/A	#N/A			#N/A
1175	G	J	1996-04-01						1996	4			-26				Unknown	No			#N/A	#N/A			#N/A
1176	L	J	1996-04-01						1996	4			-26				Unknown	No			#N/A	#N/A			#N/A
1177	L	J	1996-04-01						1996	4			-26				Unknown	No			#N/A	#N/A			#N/A
1178	L	J	1996-04-01						1996	4			-26				Unknown	No			#N/A	#N/A			#N/A
1179	L	J	1996-04-01						1996	4			-26				Unknown	No			#N/A	#N/A			#N/A
1180	L	SA	1996-01-11						1996	1			-25				Unknown	No			#N/A	#N/A			#N/A
1181	H	J	1996-01-30						1996	1			-24				?	No			#N/A	#N/A			#N/A
1182	H	J	1996-07-02						1996	7			-22				Unknown	No			#N/A	#N/A			#N/A
1183	G	SA	1996-07-04						1996	7			-22				Unknown	No			#N/A	#N/A			#N/A
1184	F	J	2001-12-27						2001	12			-24				Unknown	No			#N/A	#N/A			#N/A
1185	F	J	2003-05-07						2003	5			-23				Unknown	No			#N/A	#N/A			#N/A
1186	F	J	2006-01-19						2006	1			-24				Unknown	No			#N/A	#N/A			#N/A
1187	G	J	2006-01-17						2006	1			-24				Ingestion of foreign material	No			#N/A	#N/A			#N/A
1188	H	J	1996-09-16		1996-09-17				1996	9	UWW		-26		1		Unknown	No			#N/A	0-7			#N/A
1189	F	J	2002-07-18						2002	7			-20				Unknown	No			#N/A	#N/A			#N/A
1190	L	J	2003-03-27						2003	3			-21				Unknown	No			#N/A	#N/A			#N/A
1191	H	J	1996-03-27						1996	3			-27				Unknown	No			#N/A	#N/A			#N/A
1192	G	J	1996-06-16						1996	6			-26				Unknown	No			#N/A	#N/A			#N/A
1193	L	SA	1996-12-19						1996	12			-24				Unknown	No			#N/A	#N/A			#N/A
1194	G	J	1997-06-21						1997	6			-27				Unknown	No			#N/A	#N/A			#N/A
1195	L	J	1997-05-17						1997	5	SW		-27				Unknown	No			#N/A	#N/A			#N/A
1196	F	J	1998-01-24						1998	1			-24				Other Anthropogenic	No			#N/A	#N/A			#N/A
1197	H	J	2005-01-05						2005	1			-25				Unknown	No			#N/A	#N/A			#N/A
1198	G	J	2011-05-01						2011	5			-23				Unknown	No			#N/A	#N/A			#N/A
1199	G	J	2011-05-01						2011	5			-23				Unknown	No			#N/A	#N/A			#N/A
1200	G	J	2011-07-11						2011	7			-23				?	No			#N/A	#N/A			#N/A
1201	G	J	2011-07-12						2011	7			-23				Boat Strike/Fractures	No			#N/A	#N/A			#N/A
1202	G	J	2011-07-18						2011	7	QPWS		-23				Boat Strike/Fractures	No			#N/A	#N/A			#N/A
1203	G	J	2011-09-21		2011-09-21				2011	9	AZWH		-23		0		Unknown	No			#N/A	0-7			#N/A
1204	G	J	2011-07-14						2011	7	QPWS		-23				Disease	No			#N/A	#N/A			#N/A
1205	G	J	2011-12-01						2011	12			-23				Disease	No			#N/A	#N/A			#N/A
1206	H	J	2002-03-13						2002	3			-27				?	No			#N/A	#N/A			#N/A
1207	H	J	2001-09-21						2001	9			-26				Unknown	No			#N/A	#N/A			#N/A
1208	H	J	2001-09-24						2001	9			-26				Unknown	No			#N/A	#N/A			#N/A
1209	H	J	2001-10-14						2001	10			-26				Unknown	No			#N/A	#N/A			#N/A
1210	G	J	2002-08-02						2002	8			-27				Disease	No			#N/A	#N/A			#N/A
1211	G	A	2002-11-08						2002	11			-27				Unknown	No			#N/A	#N/A			#N/A
1212	T	U	2002-10-07						2002	10			-27				Unknown	No			#N/A	#N/A			#N/A
1213	G	SA	2002-08-02						2002	8			-27				Unknown	No			#N/A	#N/A			#N/A
1214	G	SA	2002-10-20						2002	10			-27				Unknown	No			#N/A	#N/A			#N/A
1215	L	A	2011-11-17						2011	11			-27				Unknown	No			#N/A	#N/A			#N/A
1216	G	A	2012-07-13						2012	7			-19				Unknown	No			#N/A	#N/A			#N/A
1217	G	A	2011-06-29						2011	6			-17				Disease	No			#N/A	#N/A			#N/A
1218	H	J	2009-01-24						2009	1			-24				Entanglement fishing	No			#N/A	#N/A			#N/A
1219	G	A	2011-11-15						2011	11			-19				?	No			#N/A	#N/A			#N/A
1220	G	A	2012-06-28						2012	6			-19				Unknown	No			#N/A	#N/A			#N/A
1221	G	A	2009-01-13						2009	1			-23				Other Anthropogenic	No			#N/A	#N/A			#N/A
1222	G	A	2009-02-22						2009	2			-23				Nesting Beach	No			#N/A	#N/A			#N/A
1223	G	A	2009-01-13	2009-01-13		2009-01-14	NESTING RESCUE	NESTING	2009	1			-23	0		1	Other Anthropogenic	Yes	1	1	0-7	#N/A	ALIVE	nesting	0-7
1224	G	A	2010-11-03						2010	11			-25				Unknown	No			#N/A	#N/A			#N/A
1225	G	A	2010-11-16						2010	11			-25				Unknown	No			#N/A	#N/A			#N/A
1226	G	A	2013-08-01						2013	8			-24				Unknown	No			#N/A	#N/A			#N/A
1227	G	SA	2010-06-22	2010-09-16					2010	6	AZWH		-24	86			Boat Strike/Fractures	No	9		>28	#N/A			#N/A
1228	H	J	2011-10-20						2011	10			-24				Disease	No			#N/A	#N/A			#N/A
1229	L	SA	2009-11-08		2009-11-25				2009	11	AZWH		-19		17		Unknown	No			#N/A	7-28			#N/A
1230	G	J	2010-11-21						2010	11			-24				Floating	No			#N/A	#N/A			#N/A
1231	G	SA	2012-09-13	2012-09-14					2012	9	QPWS		-24	1			Unknown	No	9		0-7	#N/A			#N/A
1232	G	A	2011-03-28						2011	3			-23				Boat Strike/Fractures	No			#N/A	#N/A			#N/A
1233	G	A	2009-01-07	2009-01-07		2009-01-20	NESTING RESCUE	NESTING	2009	1			-23	0		13	Nesting Beach	Yes	1	1	0-7	#N/A	ALIVE	nesting	7-28
1234	G	A	2009-02-25	2009-02-25		2010-11-16	NESTING RESCUE	STRANDING	2009	2			-23	0		629	Nesting Beach	Yes	2	11	0-7	#N/A	DEAD	unknown	>365
1235	G	A	2010-11-16						2010	11			-25				Unknown	No			#N/A	#N/A			#N/A
1236	T	U	2013-06-08						2013	6			-20				Unknown	No			#N/A	#N/A			#N/A
1237	G	J	2012-05-24	2012-10-04					2012	5	UWW		-26	133			Unknown	No	10		>28	#N/A			#N/A
1238	G	J	2012-08-26	2012-10-17					2012	8	MULTI		-26	52			Unknown	No	10		>28	#N/A			#N/A
1239	G	SA	2012-07-26	2012-10-17					2012	7	MULTI		-27	83			Unknown	No	10		>28	#N/A			#N/A
1240	H	J	2012-08-28	2012-10-31					2012	8	UWW		-26	64			Unknown	No	10		>28	#N/A			#N/A
1241	G	J	2012-09-19	2012-12-20					2012	9	UWW		-26	92			Unknown	No	12		>28	#N/A			#N/A
1242	G	J	2012-10-20	2013-01-17					2012	10	UWW		-26	89			Floating	No	1		>28	#N/A			#N/A
1243	G	SA	2012-09-02	2012-11-22					2012	9	MULTI		-26	81			Floating	No	11		>28	#N/A			#N/A
1244	G	J	2012-09-26	2012-12-20					2012	9	UWW		-26	85			Floating	No	12		>28	#N/A			#N/A
1245	G	J	2012-10-29	2013-01-17					2012	10	UWW		-26	80			Floating	No	1		>28	#N/A			#N/A
1246	G	J	2012-09-19	2013-03-01					2012	9	UWW		-26	163			Unknown	No	3		>28	#N/A			#N/A
1247	G	SA	2012-04-11	2012-07-16					2012	4	UWW		-25	96			Unknown	No	7		>28	#N/A			#N/A
1248	G	J	2011-10-30	2012-01-19					2011	10	UWW		-26	81			Unknown	No	1		>28	#N/A			#N/A
1249	H	J	2011-12-18		2011-12-18				2011	12	UWW		-26		0		Unknown	No			#N/A	0-7			#N/A
1250	G	J	2011-10-30	2012-03-01					2011	10	UWW		-26	123			Floating	No	3		>28	#N/A			#N/A
1251	H	J	2011-10-18	2012-01-19					2011	10	UWW		-26	93			Unknown	No	1		>28	#N/A			#N/A
1252	H	J	2011-10-22	2012-01-19					2011	10	UWW		-25	89			Floating	No	1		>28	#N/A			#N/A
1253	G	J	2012-11-08	2013-03-01					2012	11	UWW		-26	113			Unknown	No	3		>28	#N/A			#N/A
1254	G	J	2011-06-07	2011-07-21					2011	6	MULTI		-26	44			Floating	No	7		>28	#N/A			#N/A
1255	G	J	2011-09-20	2012-11-27					2011	9	UWW		-27	434			Floating	No	11		>28	#N/A			#N/A
1256	G	J	2011-08-20	2011-11-29					2011	8	UWW		-27	101			Unknown	No	11		>28	#N/A			#N/A
1257	L	A	2011-08-19	2011-11-29					2011	8	MULTI		-27	102			Unknown	No	11		>28	#N/A			#N/A
1258	G	J	2011-08-26	2011-12-15					2011	8	multi		-27	111			Unknown	No	12		>28	#N/A			#N/A
1259	G	J	2011-07-23	2011-10-05					2011	7	UWW		-26	74			Floating	No	10		>28	#N/A			#N/A
1260	H	J	2011-02-03	2011-06-09		2011-07-23	STRANDING	STRANDING	2011	2	UWW		-26	126		44	Floating	Yes	6	7	>28	#N/A	ALIVE	Unknown	>28-364
1261	G	J	2011-01-13	2011-04-12					2011	1	UWW		-26	89			Unknown	No	4		>28	#N/A			#N/A
1262	G	J	2010-11-24	2011-02-16					2010	11	UWW		-26	84			Unknown	No	2		>28	#N/A			#N/A
1263	H	J	2010-11-23	2011-02-16					2010	11	UWW		-26	85			Unknown	No	2		>28	#N/A			#N/A
1264	F	SA	2010-03-29	2010-04-21					2010	3	UWW		-26	23			Floating	No	4		7-28	#N/A			#N/A
1265	H	J	2009-10-22	2010-01-15					2009	10	UWW		-26	85			Floating	No	1		>28	#N/A			#N/A
1266	G	J	2009-11-07						2009	11	UWW		-26				Floating	No			#N/A	#N/A			#N/A
1267	G	J	2009-11-07						2009	11	UWW		-26				Floating	No			#N/A	#N/A			#N/A
1268	H	J	2009-11-28	2010-01-15		2010-06-13	STRANDING	STRANDING	2009	11	UWW		-26	48		149	Floating	Yes	1	6	>28	#N/A	DEAD	Unknown	>28-364
1269	H	J	2010-06-13						2010	6			-26				Unknown	No			#N/A	#N/A			#N/A
1270	H	J	2009-11-29	2010-04-01					2009	11	UWW		-26	123			Floating	No	4		>28	#N/A			#N/A
1271	G	SA	2010-10-17		2010-10-18				2010	10	MULTI		-27		1		Unknown	No			#N/A	0-7			#N/A
1272	G	SA	2009-06-17						2009	6			-27				Ingestion of foreign material	No			#N/A	#N/A			#N/A
1273	G	SA	2009-09-02	2009-10-07					2009	9	AZWH		-27	35			Floating	No	10		>28	#N/A			#N/A
1274	G	SA	2010-11-17						2010	11			-27				Boat Strike/Fractures	No			#N/A	#N/A			#N/A
1275	G	SA	2010-08-19		2010-08-19				2010	8	AZWH		-27		0		Disease	No			#N/A	0-7			#N/A
1276	G	J	2011-05-09	2011-08-29		2011-09-05	STRANDING	RODEO	2011	5	AZWH		-27	112		7	Floating	Yes	8	9	>28	#N/A	ALIVE	rodeo	7-28
1277	G	J	2013-06-11		2013-06-11				2013	6	AZWH		-27		0		Disease	No			#N/A	0-7			#N/A
1278	G	J	2011-04-21						2011	4			-27				Unknown	No			#N/A	#N/A			#N/A
1279	G	A	2009-05-13						2009	5			-27				?	No			#N/A	#N/A			#N/A
1280	G	J	2013-08-18		2013-10-03				2013	8	SW		-27		46		Unknown	No			#N/A	>28			#N/A
1281	G	J	2013-09-15		2013-11-08				2013	9	SW		-27		54		Disease	No			#N/A	>28			#N/A
1282	G	J	2013-09-08		2013-11-06				2013	9	MULTI		-27		59		Unknown	No			#N/A	>28			#N/A
1283	G	J	2013-07-17	2013-12-24					2013	7	SW		-27	160			Unknown	No	12		>28	#N/A			#N/A
1284	L	A	2013-09-30	2013-10-16					2013	9	SW		-27	16			Floating	No	10		7-28	#N/A			#N/A
1285	G	J	2013-06-01	2013-12-24					2013	6	SW		-27	206			Floating	No	12		>28	#N/A			#N/A
1286	R	SA	2013-12-07	2013-12-24					2013	12	SW		-27	17			Floating	No	12		7-28	#N/A			#N/A
1287	G	A	2013-11-11	2014-04-29					2013	11	SW		-27	169			Floating	No	4		>28	#N/A			#N/A
1288	G	SA	2011-04-03	2011-04-06					2011	4	QPWS		-24	3			Floating	No	4		0-7	#N/A			#N/A
1289	T	A	2013-10-10						2013	10			-22				Unknown	No			#N/A	#N/A			#N/A
1290	G	J	2012-05-14	2012-08-07					2012	5	RHQ		-20	85			Floating	No	8		>28	#N/A			#N/A
1291	G	J	2011-12-03	2011-12-03		2011-12-04	STRANDING	RODEO	2011	12			-22	0		1	Unknown Natural	Yes	12	12	0-7	#N/A	ALIVE	rodeo	0-7
1292	G	J	2012-04-09						2012	4			-22				Unknown	No			#N/A	#N/A			#N/A
1293	G	J	2013-05-27	2013-08-10					2013	5	QIR		-23	75			Floating	No	8		>28	#N/A			#N/A
1294	F	A	2009-12-12	2009-12-12		2009-12-25	NESTING RESCUE	NESTING	2009	12			-24	0		13	Nesting Beach	Yes	12	12	0-7	#N/A	ALIVE	nesting	7-28
1295	F	A	2009-12-25						2009	12			-24				Nesting Beach	No			#N/A	#N/A			#N/A
1296	G	A	2012-05-04						2012	5			-22				Boat Strike/Fractures	No			#N/A	#N/A			#N/A
1297	G	A	2010-12-04	2010-12-04		2011-01-14	NESTING RESCUE	NESTING	2010	12			-23	0		41	Nesting Beach	Yes	12	1	0-7	#N/A	ALIVE	nesting	>28-364
1298	G	J	2012-08-31						2012	8			-27				Unknown	No			#N/A	#N/A			#N/A
1299	G	A	2010-12-06	2010-12-06		2010-12-07	NESTING RESCUE	NESTING	2010	12			-23	0		1	Nesting Beach	Yes	12	12	0-7	#N/A	ALIVE	nesting	0-7
1300	G	A	2010-12-07	2010-12-07		2010-12-11	NESTING RESCUE	NESTING	2010	12			-23	0		4	Nesting Beach	Yes	12	12	0-7	#N/A	ALIVE	nesting	0-7
1301	G	A	2011-01-05	2011-01-05		2011-01-19	NESTING RESCUE	NESTING	2011	1			-23	0		14	Nesting Beach	Yes	1	1	0-7	#N/A	ALIVE	nesting	7-28
1302	G	A	2011-01-16						2011	1			-23				Nesting Beach	No			#N/A	#N/A			#N/A
1303	G	SA	2011-08-02	2011-08-29					2011	8	AZWH		-27	27			Floating	No	8		7-28	#N/A			#N/A
1304	G	J	2012-12-14	2013-03-15					2012	12	MULTI		-26	91			Unknown	No	3		>28	#N/A			#N/A
1305	G	J	2011-08-08	2011-09-06					2011	8	AZWH		-27	29			Floating	No	9		>28	#N/A			#N/A
1306	G	J	2012-06-30	2012-12-18					2012	6	MULTI		-24	171			Unknown	No	12		>28	#N/A			#N/A
1307	G	J	2012-01-20	2012-02-28					2012	1	AZWH		-24	39			Unknown	No	2		>28	#N/A			#N/A
1308	G	J	2012-12-03	2013-01-11					2012	12	AZWH		-27	39			Unknown	No	1		>28	#N/A			#N/A
1309	G	A	2012-08-27	2012-09-25					2012	8	AZWH		-27	29			Floating	No	9		>28	#N/A			#N/A
1310	H	J	2013-06-13	2013-07-24					2013	6	AZWH		-27	41			Floating	No	7		>28	#N/A			#N/A
1311	G	J	2013-01-12	2013-02-07					2013	1	AZWH		-27	26			Unknown	No	2		7-28	#N/A			#N/A
1312	G	J	2013-06-15	2013-07-28					2013	6	AZWH		-27	43			Unknown	No	7		>28	#N/A			#N/A
1313	G	J	2012-02-12	2012-02-28					2012	2	AZWH		-27	16			Boat Strike/Fractures	No	2		7-28	#N/A			#N/A
1314	G	J	2013-01-16	2013-02-21					2013	1	AZWH		-26	36			Unknown	No	2		>28	#N/A			#N/A
1315	G	J	2011-09-07	2011-11-06					2011	9	AZWH		-25	60			Unknown	No	11		>28	#N/A			#N/A
1316	G	A	2011-09-18	2011-11-03					2011	9	AZWH		-27	46			Floating	No	11		>28	#N/A			#N/A
1317	G	J	2012-11-04	2013-01-05					2012	11	AZWH		-27	62			Unknown	No	1		>28	#N/A			#N/A
1318	G	J	2011-10-19	2011-11-23					2011	10	AZWH		-25	35			Unknown	No	11		>28	#N/A			#N/A
1319	G	J	2011-09-03	2011-11-19					2011	9	AZWH		-27	77			Floating	No	11		>28	#N/A			#N/A
1320	G	J	2011-09-26	2011-11-23					2011	9	AZWH		-25	58			Floating	No	11		>28	#N/A			#N/A
1321	G	J	2011-11-06	2011-12-20					2011	11	AZWH		-27	44			Unknown	No	12		>28	#N/A			#N/A
1322	H	J	2011-10-23	2012-01-31					2011	10	AZWH		-26	100			Unknown	No	1		>28	#N/A			#N/A
1323	G	J	2012-01-26	2012-03-01					2012	1	AZWH		-27	35			Unknown	No	3		>28	#N/A			#N/A
1324	G	J	2012-03-04	2012-03-24					2012	3	AZWH		-25	20			Floating	No	3		7-28	#N/A			#N/A
1325	G	J	2012-04-14	2012-05-10					2012	4	AZWH		-27	26			Floating	No	5		7-28	#N/A			#N/A
1326	G	J	2012-07-17	2012-08-17					2012	7	AZWH		-24	31			Unknown	No	8		>28	#N/A			#N/A
1327	G	A	2012-07-22	2012-09-06					2012	7	AZWH		-27	46			Unknown	No	9		>28	#N/A			#N/A
1328	G	J	2013-02-02	2013-04-28					2013	2	AZWH		-25	85			Unknown	No	4		>28	#N/A			#N/A
1329	G	J	2013-05-30	2013-06-14					2013	5	AZWH		-27	15			Unknown	No	6		7-28	#N/A			#N/A
1330	G	J	2013-11-30	2013-12-16					2013	11	AZWH		-25	16			Unknown	No	12		7-28	#N/A			#N/A
1331	G	J	2013-10-21	2014-01-06					2013	10	AZWH		-26	77			Floating	No	1		>28	#N/A			#N/A
1332	G	J	2011-07-16	2011-10-06		2012-01-19	STRANDING	STRANDING	2011	7	AZWH		-27	82		105	Disease	Yes	10	1	>28	#N/A	EUTHANISED	disease	>28-364
1333	G	J	2012-01-19		2012-05-23				2012	1	AZWH		-26		125		Disease	No			#N/A	>28			#N/A
1334	G	J	2011-11-19	2012-01-10					2011	11	AZWH		-26	52			Floating	No	1		>28	#N/A			#N/A
1335	G	J	2011-08-14	2011-09-14					2011	8	AZWH		-26	31			Floating	No	9		>28	#N/A			#N/A
1336	G	J	2012-06-23	2012-08-16					2012	6	multi		-25	54			Floating	No	8		>28	#N/A			#N/A
1337	G	J	2011-09-26	2011-11-03					2011	9	AZWH		-26	38			Floating	No	11		>28	#N/A			#N/A
1338	G	A	2011-08-25	2011-09-23					2011	8	AZWH		-26	29			Unknown	No	9		>28	#N/A			#N/A
1339	G	J	2013-01-04	2013-02-08					2013	1	AZWH		-27	35			Floating	No	2		>28	#N/A			#N/A
1340	G	A	2012-08-29	2012-10-11					2012	8	MULTI		-27	43			Floating	No	10		>28	#N/A			#N/A
1341	G	J	2011-12-24	2012-02-22		2012-10-25	STRANDING	STRANDING	2011	12	AZWH		-26	60		246	Floating	Yes	2	10	>28	#N/A	ALIVE	Unknown	>28-364
1342	G	J	2012-10-25	2012-12-22					2012	10	AZWH		-26	58			Unknown	No	12		>28	#N/A			#N/A
1343	G	J	2011-10-25	2012-01-10					2011	10	AZWH		-26	77			Unknown	No	1		>28	#N/A			#N/A
1344	G	SA	2011-07-26	2011-08-29					2011	7	AZWH		-27	34			Floating	No	8		>28	#N/A			#N/A
1345	H	J	2012-09-11	2012-12-15					2012	9	AZWH		-26	95			Unknown	No	12		>28	#N/A			#N/A
1346	G	J	2012-06-04	2012-07-05					2012	6	AZWH		-24	31			Unknown	No	7		>28	#N/A			#N/A
1347	H	J	2011-11-21	2012-01-26					2011	11	AZWH		-27	66			Floating	No	1		>28	#N/A			#N/A
1348	G	J	2012-05-01	2012-05-17					2012	5	AZWH		-27	16			Unknown	No	5		7-28	#N/A			#N/A
1349	G	J	2013-05-08	2013-07-29					2013	5	AZWH		-27	82			Unknown	No	7		>28	#N/A			#N/A
1350	G	J	2013-03-13	2013-04-13					2013	3	AZWH		-27	31			Unknown	No	4		>28	#N/A			#N/A
1351	G	A	2012-01-26	2013-04-18					2012	1	AZWH		-27	448			Entanglement rope	No	4		>28	#N/A			#N/A
1352	G	J	2011-12-21	2012-02-28					2011	12	AZWH		-26	69			Floating	No	2		>28	#N/A			#N/A
1353	G	J	2012-02-05	2012-02-14					2012	2	AZWH		-27	9			Unknown	No	2		7-28	#N/A			#N/A
1354	H	J	2011-10-16	2012-02-02					2011	10	AZWH		-24	109			Unknown	No	2		>28	#N/A			#N/A
1355	G	J	2012-08-16	2012-11-23					2012	8	AZWH		-27	99			Entanglement fishing	No	11		>28	#N/A			#N/A
1356	G	J	2012-04-20	2012-08-23					2012	4	RHQ		-19	125			Unknown	No	8		>28	#N/A			#N/A
1357	G	J	2012-04-20	2012-09-27					2012	4	RHQ		-19	160			Unknown	No	9		>28	#N/A			#N/A
1358	G	J	2012-10-09						2012	10			-19				Unknown	No			#N/A	#N/A			#N/A
1359	G	J	2011-11-30	2011-12-01					2011	11	QPWS		-19	1			Unknown	No	12		0-7	#N/A			#N/A
1360	G	J	2011-10-07		2011-10-19				2011	10	JCU		-18		12		Disease	No			#N/A	7-28			#N/A
1361	G	J	2012-08-18						2012	8			-19				Unknown	No			#N/A	#N/A			#N/A
1362	G	J	2011-08-05	2011-09-21					2011	8	JCU		-19	47			Disease	No	9		>28	#N/A			#N/A
1363	H	J	2009-10-22						2009	10	UWW		-26				Unknown	No			#N/A	#N/A			#N/A
1364	G	J	2010-04-06						2010	4			-23				Land Reclamation	No			#N/A	#N/A			#N/A
1365	G	J	2010-04-07						2010	4			-23				Land Reclamation	No			#N/A	#N/A			#N/A
1366	G	J	2010-04-05						2010	4			-23				Land Reclamation	No			#N/A	#N/A			#N/A
1367	G	J	2010-11-08	2011-01-19		2011-08-16	STRANDING	STRANDING	2010	11	MULTI		-26	72		209	Floating	Yes	1	8	>28	#N/A	ALIVE	Unknown	>28-364
1368	G	J	2011-08-16	2011-11-15		2013-03-29	STRANDING	STRANDING	2011	8	UWW		-26	91		500	Unknown	Yes	11	3	>28	#N/A	DEAD	Unknown	>365
1369	G	J	2013-03-29						2013	3			-26				Unknown	No			#N/A	#N/A			#N/A
1370	G	J	2010-06-25	2010-08-05					2010	6	AZWH		-23	41			Floating	No	8		>28	#N/A			#N/A
1371	G	J	2011-05-17	2011-06-16		2012-09-22	STRANDING	STRANDING	2011	5	AZWH		-26	30		464	Floating	Yes	6	9	>28	#N/A	ALIVE	floating	>365
1372	G	J	2012-09-22	2013-01-17					2012	9	UWW		-26	117			Floating	No	1		>28	#N/A			#N/A
1373	G	J	2010-11-07	2010-12-03					2010	11	AZWH		-27	26			Unknown	No	12		7-28	#N/A			#N/A
1374	G	J	2010-12-04	2011-01-07					2010	12	AZWH		-24	34			Floating	No	1		>28	#N/A			#N/A
1375	G	J	2011-05-21	2011-08-13					2011	5	AZWH		-27	84			Boat Strike/Fractures	No	8		>28	#N/A			#N/A
1376	G	J	2010-10-28	2010-11-17					2010	10	AZWH		-26	20			Floating	No	11		7-28	#N/A			#N/A
1377	G	A	2011-04-14	2011-06-01					2011	4	MULTI		-27	48			Floating	No	6		>28	#N/A			#N/A
1378	G	J	2010-03-09	2010-05-07					2010	3	AZWH		-26	59			Unknown	No	5		>28	#N/A			#N/A
1379	G	SA	2011-06-27	2011-08-17					2011	6	AZWH		-23	51			Floating	No	8		>28	#N/A			#N/A
1380	G	J	2011-02-19	2011-04-16					2011	2	AZWH		-27	56			Unknown	No	4		>28	#N/A			#N/A
1381	G	J	2011-07-10	2011-08-03					2011	7	AZWH		-27	24			Floating	No	8		7-28	#N/A			#N/A
1382	G	J	2011-07-07	2011-08-21					2011	7	AZWH		-27	45			Unknown	No	8		>28	#N/A			#N/A
1383	G	J	2011-04-14	2011-05-17					2011	4	AZWH		-26	33			Unknown	No	5		>28	#N/A			#N/A
1384	G	SA	2009-11-12	2010-02-09					2009	11	AZWH		-27	89			Entanglement Crabbing	No	2		>28	#N/A			#N/A
1385	G	J	2011-06-29	2011-09-01					2011	6	AZWH		-23	64			Floating	No	9		>28	#N/A			#N/A
1386	G	A	2010-09-22	2010-11-17					2010	9	AZWH		-27	56			Entanglement Crabbing	No	11		>28	#N/A			#N/A
1387	G	J	2011-04-15	2011-06-16					2011	4	AZWH		-24	62			Floating	No	6		>28	#N/A			#N/A
1388	G	J	2011-04-12	2011-06-29					2011	4	AZWH		-27	78			Boat Strike/Fractures	No	6		>28	#N/A			#N/A
1389	G	J	2011-02-18	2011-05-05					2011	2	AZWH		-26	76			Unknown	No	5		>28	#N/A			#N/A
1390	G	J	2011-08-03	2011-08-20					2011	8	AZWH		-26	17			Unknown	No	8		7-28	#N/A			#N/A
1391	G	J	2010-11-24	2010-12-03					2010	11	AZWH		-27	9			Unknown	No	12		7-28	#N/A			#N/A
1392	G	J	2011-06-11	2011-06-30					2011	6	AZWH		-23	19			Floating	No	6		7-28	#N/A			#N/A
1393	G	J	2011-07-20		2011-09-01				2011	7	AZWH		-24		43		Disease	No			#N/A	>28			#N/A
1394	G	SA	2010-04-17	2010-05-07					2010	4	AZWH		-27	20			Unknown	No	5		7-28	#N/A			#N/A
1395	G	J	2010-06-27	2010-08-05					2010	6	AZWH		-23	39			Floating	No	8		>28	#N/A			#N/A
1396	H	J	2010-06-25	2010-07-02					2010	6	MULTI		-26	7			Entanglement fishing	No	7		7-28	#N/A			#N/A
1397	G	SA	2011-02-07	2011-05-05		2011-07-10	STRANDING	STRANDING	2011	2	AZWH		-27	87		66	Floating	Yes	5	7	>28	#N/A	ALIVE	Unknown	>28-364
1398	G	J	2011-07-10	2011-10-06					2011	7	AZWH		-27	88			Unknown	No	10		>28	#N/A			#N/A
1399	G	J	2010-10-25	2010-11-17					2010	10	AZWH		-27	23			Floating	No	11		7-28	#N/A			#N/A
1400	G	J	2010-08-31	2010-10-03					2010	8	MULTI		-27	33			Unknown	No	10		>28	#N/A			#N/A
1401	G	J	2011-07-24	2011-08-24					2011	7	AZWH		-25	31			Floating	No	8		>28	#N/A			#N/A
1402	G	A	2011-05-06	2011-07-14		2012-09-09	STRANDING	RODEO	2011	5	AZWH		-27	69		423	Floating	Yes	7	9	>28	#N/A	ALIVE	rodeo	>365
1403	G	J	2011-07-08	2011-08-17					2011	7	AZWH		-23	40			Floating	No	8		>28	#N/A			#N/A
1404	G	J	2011-06-15	2011-08-05		2011-09-25	STRANDING	STRANDING	2011	6	AZWH		-25	51		51	Unknown	Yes	8	9	>28	#N/A	DEAD	Unknown	>28-364
1405	G	J	2011-09-25						2011	9			-26				Unknown	No			#N/A	#N/A			#N/A
1406	G	J	2010-10-01	2010-10-01		2010-12-15	STRANDING	RODEO	2010	10			-25	0		75	unknown	Yes	10	12	0-7	#N/A	ALIVE	rodeo	>28-364
1407	G	A	2010-03-03	2010-03-04					2010	3	QPWS		-25	1			Unknown	No	3		0-7	#N/A			#N/A
1408	G	J	2010-03-03	2010-03-04		2010-11-11	STRANDING	STRANDING	2010	3	QPWS		-25	1		252	Unknown	Yes	3	11	0-7	#N/A	EUTHANISED	disease	>28-364
1409	G	A	2010-11-11		2010-11-29				2010	11	AZWH		-25		18		Disease	No			#N/A	7-28			#N/A
1410	G	J	2010-03-03	2010-03-04					2010	3			-25	1			Unknown	No	3		0-7	#N/A			#N/A
1411	G	J	2010-11-11	2011-02-21					2010	11	AZWH		-25	102			Unknown	No	2		>28	#N/A			#N/A
1412	F	J	2012-03-21		2012-12-23				2012	3	AZWH		-25		277		Disease	No			#N/A	>28			#N/A
1413	G	A	2010-01-20						2010	1			-23				?	No			#N/A	#N/A			#N/A
1414	G	J	2011-02-06						2011	2			-27				?	No			#N/A	#N/A			#N/A
1415	G	A	2010-01-05						2010	1			-23				Nesting Beach	No			#N/A	#N/A			#N/A
1416	G	A	2011-08-01						2011	8			-27				Unknown	No			#N/A	#N/A			#N/A
1417	L	A	2010-01-17						2010	1			-24				Other Anthropogenic	No			#N/A	#N/A			#N/A
1418	G	J	2010-11-20						2010	11			-27				Unknown	No			#N/A	#N/A			#N/A
1419	G	J	2010-10-06	2010-10-06					2010	10			-27	0			Entanglement fishing	No	10		0-7	#N/A			#N/A
1420	G	J	2013-07-18	2013-07-19					2013	7			-24	1			Unknown	No	7		0-7	#N/A			#N/A
1421	G	A	2010-07-06						2010	7			-27				Boat Strike/Fractures	No			#N/A	#N/A			#N/A
1422	G	J	2011-12-03						2011	12			-25				Unknown	No			#N/A	#N/A			#N/A
1423	B	J	2012-03-31						2012	3			-27				Unknown	No			#N/A	#N/A			#N/A
1424	G	J	2012-01-19						2012	1			-24				Unknown	No			#N/A	#N/A			#N/A
1425	G	J	2012-06-09	2012-06-10					2012	6	QPWS		-25	1			Unknown	No	6		0-7	#N/A			#N/A
1426	G	J	2012-06-12		2012-06-12				2012	6	AZWH		-25		0		Unknown	No			#N/A	0-7			#N/A
1427	G	J	2011-07-23	2011-07-25		2011-07-26	STRANDING	STRANDING	2011	7	AZWH		-25	2		1	Unknown	Yes	7	7	0-7	#N/A	EUTHANISED	disease	0-7
1428	G	J	2011-07-26		2011-07-26				2011	7	AZWH		-25		0		Disease	No			#N/A	0-7			#N/A
1429	G	J	2012-09-26						2012	9			-27				?	No			#N/A	#N/A			#N/A
1430	G	J	2011-07-07						2011	7			-23				Disease	No			#N/A	#N/A			#N/A
1431	G	J	2011-07-26						2011	7			-23				Unknown	No			#N/A	#N/A			#N/A
1432	G	J	2011-06-07						2011	6			-23				Unknown	No			#N/A	#N/A			#N/A
1433	G	J	2011-06-29						2011	6			-23				?	No			#N/A	#N/A			#N/A
1434	G	J	2011-10-03	2011-10-07		2011-10-10	STRANDING	STRANDING	2011	10	QPWS		-23	4		3	Unknown	Yes	10	10	0-7	#N/A	ALIVE	Unknown	0-7
1435	G	J	2011-10-10						2011	10			-23				Unknown	No			#N/A	#N/A			#N/A
1436	G	J	2011-08-12						2011	8			-23				Unknown	No			#N/A	#N/A			#N/A
1437	G	J	2011-08-08	2011-08-17				Stranding	2011	8	QPWS		-23	9			Floating	No	8		7-28	#N/A			#N/A
1438	G	J	2011-11-23						2011	11			-23				Boat Strike/Fractures	No			#N/A	#N/A			#N/A
1439	G	J	2011-07-03						2011	7			-23				Unknown	No			#N/A	#N/A			#N/A
1440	G	J	2011-07-08						2011	7			-23				Disease	No			#N/A	#N/A			#N/A
1441	G	SA	2011-10-27	2012-04-05					2011	10	YBM		-15	161			Unknown	No	4		>28	#N/A			#N/A
1442	G	A	2012-04-24	2012-10-18					2012	4	YBM		-15	177			Boat Strike/Fractures	No	10		>28	#N/A			#N/A
1443	G	J	2011-06-10						2011	6	RHQ		-19				Disease	No			#N/A	#N/A			#N/A
1444	G	J	2011-04-08	2011-06-22					2011	4	RHQ		-19	75			Unknown	No	6		>28	#N/A			#N/A
1445	G	J	2011-04-08	2011-06-22		2011-11-13	stranding	stranding	2011	4	JCU		-19	75		144	Unknown	Yes	6	11	>28	#N/A	alive	Unknown	>28-364
1446	G	J	2011-11-13						2011	11	JCU		-19				Unknown	No			#N/A	#N/A			#N/A
1447	G	J	2011-04-12	2011-06-22		2012-03-22	STRANDING	STRANDING	2011	4	RHQ		-19	71		274	Floating	Yes	6	3	>28	#N/A	ALIVE	Unknown	>28-364
1448	G	J	2012-03-22						2012	3			-18				Floating	No			#N/A	#N/A			#N/A
1449	G	J	2011-04-13	2011-07-21					2011	4	RHQ		-19	99			Unknown	No	7		>28	#N/A			#N/A
1450	G	J	2011-02-10	2011-07-21					2011	2	RHQ		-19	161			Unknown	No	7		>28	#N/A			#N/A
1451	G	J	2011-03-04	2011-07-21					2011	3	RHQ		-19	139			Floating	No	7		>28	#N/A			#N/A
1452	G	J	2011-04-21	2011-07-21					2011	4	RHQ		-19	91			Floating	No	7		>28	#N/A			#N/A
1453	G	J	2011-05-17	2011-09-07					2011	5	RHQ		-19	113			Unknown	No	9		>28	#N/A			#N/A
1454	G	J	2011-06-30	2011-10-28					2011	6	RHQ		-19	120			Unknown	No	10		>28	#N/A			#N/A
1455	G	J	2011-08-22	2011-11-18					2011	8	RHQ		-19	88			Unknown	No	11		>28	#N/A			#N/A
1456	G	SA	2011-03-20	2011-11-18					2011	3	RHQ		-19	243			Floating	No	11		>28	#N/A			#N/A
1457	G	J	2011-06-25	2012-05-17					2011	6	RHQ		-18	327			Floating	No	5		>28	#N/A			#N/A
1458	G	J	2011-07-02	2011-11-18					2011	7	RHQ		-19	139			Floating	No	11		>28	#N/A			#N/A
1459	G	SA	2012-05-02		2012-07-21				2012	5	RHQ		-19		80		Unknown	No			#N/A	>28			#N/A
1460	G	J	2011-11-27	2011-11-28					2011	11	RHQ		-19	1			Floating	No	11		0-7	#N/A			#N/A
1461	G	J	2012-09-01		2012-09-01				2012	9	RHQ		-19		0		Disease	No			#N/A	0-7			#N/A
1462	G	J	2012-01-08		2012-01-19				2012	1	RHQ		-19		11		Disease	No			#N/A	7-28			#N/A
1463	G	SA	2012-01-10		2012-02-23				2012	1	RHQ		-19		44		Disease	No			#N/A	>28			#N/A
1464	G	J	2011-11-07		2011-11-08				2011	11	RHQ		-19		1		Disease	No			#N/A	0-7			#N/A
1465	F	SA	2011-10-21	2011-12-17					2011	10	RHQ		-21	57			Floating	No	12		>28	#N/A			#N/A
1466	G	J	2011-11-15		2012-02-09				2011	11	MULTI		-16		86		Disease	No			#N/A	>28			#N/A
1467	G	J	2011-12-20	2012-03-09					2011	12	JCU		-19	80			Floating	No	3		>28	#N/A			#N/A
1468	G	J	2011-10-23	2012-03-09					2011	10	JCU		-19	138			Floating	No	3		>28	#N/A			#N/A
1469	G	SA	2011-09-25	2011-12-31					2011	9	MULTI		-19	97			Floating	No	12		>28	#N/A			#N/A
1470	G	J	2011-01-11						2011	1	JCU		-19				Disease	No			#N/A	#N/A			#N/A
1471	G	J	2012-01-11						2012	1	JCU		-19				Boat Strike/Fractures	No			#N/A	#N/A			#N/A
1472	G	J	2011-01-13		2012-02-01				2011	1	JCU		-19		384		Disease	No			#N/A	>28			#N/A
1473	G	A	2012-06-29		2012-09-20				2012	6	RHQ		-19		83		Disease	No			#N/A	>28			#N/A
1474	T	A	2012-12-24						2012	12			-19				Unknown	No			#N/A	#N/A			#N/A
1475	G	A	2012-06-27	2012-08-03					2012	6	JCU		-19	37			Unknown	No	8		>28	#N/A			#N/A
1476	G	J	2011-08-28	2011-11-15					2011	8	JCU		-19	79			Disease	No	11		>28	#N/A			#N/A
1477	G	SA	2011-11-23						2011	11			-19				Unknown	No			#N/A	#N/A			#N/A
1478	G	J	2011-11-30						2011	11	MOP		-19				Unknown	No			#N/A	#N/A			#N/A
1479	G	J	2012-08-15						2012	8			-19				Unknown	No			#N/A	#N/A			#N/A
1480	G	J	2013-10-23						2013	10			-20				Unknown	No			#N/A	#N/A			#N/A
1481	T	J	2013-06-15						2013	6			-20				Unknown	No			#N/A	#N/A			#N/A
1482	G	A	2013-04-19		2013-06-02				2013	4	RHQ		-19		44		Disease	No			#N/A	>28			#N/A
1483	G	A	2012-08-08						2012	8			-19				Unknown	No			#N/A	#N/A			#N/A
1484	G	J	2011-10-27	2011-12-31					2011	10	JCU		-19	65			Disease	No	12		>28	#N/A			#N/A
1485	G	J	2011-08-24						2011	8	MULTI		-19				Disease	No			#N/A	#N/A			#N/A
1486	G	SA	2011-11-12		2011-11-15				2011	11	RHQ		-19		3		Disease	No			#N/A	0-7			#N/A
1487	G	J	2011-07-05	2011-09-12					2011	7	JCU		-19	69			Disease	No	9		>28	#N/A			#N/A
1488	G	J	2011-09-02						2011	9	JCU		-19				Disease	No			#N/A	#N/A			#N/A
1489	G	J	2011-07-29	2011-09-21					2011	7	JCU		-19	54			Unknown	No	9		>28	#N/A			#N/A
1490	G	J	2011-09-20		2011-10-03				2011	9	JCU		-18		13		Disease	No			#N/A	7-28			#N/A
1491	G	SA	2011-10-01		2012-06-20				2011	10	RHQ		-19		263		Unknown	No			#N/A	>28			#N/A
1492	G	J	2011-10-08		2011-10-19				2011	10	JCU		-19		11		Disease	No			#N/A	7-28			#N/A
1493	G	SA	2011-10-10		2011-10-11				2011	10	JCU		-19		1		Disease	No			#N/A	0-7			#N/A
1494	G	J	2011-10-11		2011-10-22				2011	10	JCU		-18		11		Disease	No			#N/A	7-28			#N/A
1495	G	J	2011-10-20		2011-11-02				2011	10	JCU		-19		13		Ingestion of foreign material	No			#N/A	7-28			#N/A
1496	G	J	2011-08-13						2011	8	JCU		-19				Unknown	No			#N/A	#N/A			#N/A
1497	H	J	2011-06-26	2011-10-09					2011	6	CTRC		-17	105			Unknown	No	10		>28	#N/A			#N/A
1498	H	J	2011-05-30	2011-10-09					2011	5	CTRC		-15	132			Floating	No	10		>28	#N/A			#N/A
1499	F	A	2012-02-19	2012-03-01					2012	2	CTRC		-16	11			Floating	No	3		7-28	#N/A			#N/A
1500	G	A	2011-12-28	2012-03-04					2011	12	CTRC		-16	67			Floating	No	3		>28	#N/A			#N/A
1501	H	J	2012-01-28	2012-03-14					2012	1	CTRC		-16	46			Entanglement fishing	No	3		>28	#N/A			#N/A
1502	G	J	2012-03-23	2012-05-26					2012	3	CTRC		-16	64			Unknown	No	5		>28	#N/A			#N/A
1503	G	J	2011-12-21	2012-06-14					2011	12	CTRC		-16	176			Floating	No	6		>28	#N/A			#N/A
1504	G	J	2012-04-22	2012-07-22					2012	4	CTRC		-16	91			Floating	No	7		>28	#N/A			#N/A
1505	G	J	2011-08-17						2011	8			-27				Boat Strike/Fractures	No			#N/A	#N/A			#N/A
1506	G	J	2011-08-24						2011	8	JCU		-19				Disease	No			#N/A	#N/A			#N/A
1507	G	A	2011-01-07						2011	1			-23				Nesting Beach	No			#N/A	#N/A			#N/A
1508	G	A	2011-01-31						2011	1			-23				Unknown	No			#N/A	#N/A			#N/A
1509	G	A	2013-12-31						2013	12			-27				Boat Strike/Fractures	No			#N/A	#N/A			#N/A
1510	G	SA	2012-04-22						2012	4			-27				Boat Strike/Fractures	No			#N/A	#N/A			#N/A
1511	G	A	2010-12-14	2010-12-14		2010-12-16	NESTING RESCUE	NESTING	2010	12			-23	0		2	Nesting Beach	Yes	12	12	0-7	#N/A	ALIVE	nesting	0-7
1512	G	A	2011-01-01	2011-01-01		2011-01-02	NESTING RESCUE	NESTING	2011	1			-23	0		1	Nesting Beach	Yes	1	1	0-7	#N/A	ALIVE	nesting	0-7
1513	G	A	2011-01-06	2011-01-06		2011-01-09	NESTING RESCUE	NESTING	2011	1			-23	0		3	Nesting Beach	Yes	1	1	0-7	#N/A	ALIVE	nesting	0-7
1514	G	A	2011-12-18						2011	12			-24				?	No			#N/A	#N/A			#N/A
1515	G	A	2011-01-02						2011	1			-23				Nesting Beach	No			#N/A	#N/A			#N/A
1516	G	A	2011-01-09	2011-01-09		2011-01-22	NESTING RESCUE	NESTING	2011	1			-23	0		13	Nesting Beach	Yes	1	1	0-7	#N/A	ALIVE	nesting	7-28
1517	L	A	2011-11-25						2011	11			-23				Entanglement Crabbing	No			#N/A	#N/A			#N/A
1518	G	J	2011-08-12	2011-08-17					2011	8	QPWS		-23	5			Floating	No	8		0-7	#N/A			#N/A
1519	G	J	2011-07-21						2011	7			-23				Netting	No			#N/A	#N/A			#N/A
1520	G	SA	2011-09-24						2011	9	QPWS		-23				Unknown	No			#N/A	#N/A			#N/A
1521	G	J	2011-09-02	2011-11-15					2011	9	MULTI		-23	74			Floating	No	11		>28	#N/A			#N/A
1522	G	SA	2011-09-14	2011-09-15					2011	9	QPWS		-23	1			Floating	No	9		0-7	#N/A			#N/A
1523	G	J	2011-09-02	2011-11-15					2011	9	MULTI		-23	74			Floating	No	11		>28	#N/A			#N/A
1524	G	J	2011-08-14	2011-08-17					2011	8	QPWS		-23	3			Floating	No	8		0-7	#N/A			#N/A
1525	G	J	2011-07-24						2011	7			-23				Land Reclamation	No			#N/A	#N/A			#N/A
1526	G	J	2011-07-24						2011	7			-23				Land Reclamation	No			#N/A	#N/A			#N/A
1527	G	J	2011-08-26						2011	8	QPWS		-23				Netting	No			#N/A	#N/A			#N/A
1528	G	J	2011-09-03						2011	9	MULTI		-23				Floating	No			#N/A	#N/A			#N/A
1529	G	J	2011-07-22						2011	7			-23				Unknown	No			#N/A	#N/A			#N/A
1530	G	J	2011-07-22						2011	7			-23				Netting	No			#N/A	#N/A			#N/A
1531	G	J	2011-10-17						2011	10	MOP		-23				Unknown	No			#N/A	#N/A			#N/A
1532	G	J	2011-10-05						2011	10			-23				Floating	No			#N/A	#N/A			#N/A
1533	G	J	2011-10-09						2011	10	QPWS		-23				Floating	No			#N/A	#N/A			#N/A
1534	G	J	2011-07-09						2011	7			-23				Disease	No			#N/A	#N/A			#N/A
1535	G	J	2011-10-28		2011-11-02				2011	10	AZWH		-27		5		Boat Strike/Fractures	No			#N/A	0-7			#N/A
1536	G	J	2012-07-10		2012-07-12				2012	7	UWW		-26		2		Unknown	No			#N/A	0-7			#N/A
1537	G	J	2012-06-27						2012	6			-22				Unknown	No			#N/A	#N/A			#N/A
1538	G	SA	2012-01-22						2012	1			-24				?	No			#N/A	#N/A			#N/A
1539	F	SA	2011-10-16	2011-11-18					2011	10	UWW		-25	33			Floating	No	11		>28	#N/A			#N/A
1540	H	J	2011-11-11	2012-03-16					2011	11	UWW		-25	126			Disease	No	3		>28	#N/A			#N/A
1541	G	J	2012-01-01	2012-01-02					2012	1	QPWS		-24	1			Unknown	No	1		0-7	#N/A			#N/A
1542	G	SA	2013-10-02		2013-10-06				2013	10	UWW		-26		4		Unknown	No			#N/A	0-7			#N/A
1543	G	J	2013-11-08		2013-11-11				2013	11	UWW		-26		3		Unknown	No			#N/A	0-7			#N/A
1544	G	A	2011-12-07						2011	12			-24				Unknown	No			#N/A	#N/A			#N/A
1545	G	J	2012-11-22	2013-02-06		2013-07-30	STRANDING	STRANDING	2012	11	AZWH		-27	76		174	Unknown	Yes	2	7	>28	#N/A	DEAD	Unknown	>28-364
1546	G	J	2013-07-30						2013	7			-27				Unknown	No			#N/A	#N/A			#N/A
1547	G	J	2011-09-15	2012-09-09					2011	9	CTRC		-16	360			Floating	No	9		>28	#N/A			#N/A
1548	G	J	2012-06-09						2012	6	CTRC		-20				Floating	No			#N/A	#N/A			#N/A
1549	G	J	2012-09-08	2012-11-22					2012	9	CTRC		-16	75			Floating	No	11		>28	#N/A			#N/A
1550	G	J	2012-08-24	2013-05-21					2012	8	MCVS		-16	270			Disease	No	5		>28	#N/A			#N/A
1551	G	J	2012-07-29	2013-05-21					2012	7	CTRC		-16	296			Disease	No	5		>28	#N/A			#N/A
1552	G	J	2012-10-07	2013-05-21					2012	10	CTRC		-16	226			Unknown	No	5		>28	#N/A			#N/A
1553	H	J	2012-08-06	2012-12-10					2012	8	CTRC		-16	126			Floating	No	12		>28	#N/A			#N/A
1554	G	J	2012-08-28	2013-06-15		2013-07-11	STRANDING	STRANDING	2012	8	CTRC		-16	291		26	Unknown	Yes	6	7	>28	#N/A	ALIVE	Unknown	7-28
1555	G	J	2013-07-11	2013-11-15					2013	7	MCVS		-16	127			Unknown	No	11		>28	#N/A			#N/A
1556	G	A	2012-01-23	2012-01-23		2012-01-24	NESTING RESCUE	NESTING	2012	1			-23	0		1	Nesting Beach	Yes	1	1	0-7	#N/A	ALIVE	nesting	0-7
1557	G	A	2012-01-25						2012	1			-23				Nesting Beach	No			#N/A	#N/A			#N/A
1558	G	J	2012-04-19		2012-04-20				2012	4	QIR		-23		1		Unknown	No			#N/A	0-7			#N/A
1559	G	J	2013-10-17	2014-02-16					2013	10	QIR		-23	122			Unknown	No	2		>28	#N/A			#N/A
1560	H	J	2013-11-16	2014-03-24					2013	11	AZWH		-26	128			Unknown	No	3		>28	#N/A			#N/A
1561	G	J	2013-09-18	2014-03-01					2013	9	MULTI		-23	164			Unknown	No	3		>28	#N/A			#N/A
1562	G	J	2013-12-02	2014-03-01					2013	12	QIR		-23	89			Unknown	No	3		>28	#N/A			#N/A
1563	G	J	2013-03-28	2013-05-27					2013	3	QIR		-23	60			Unknown	No	5		>28	#N/A			#N/A
1564	G	J	2013-12-12	2014-05-23					2013	12	MULTI		-23	162			Floating	No	5		>28	#N/A			#N/A
1565	G	J	2012-09-19	2013-01-12					2012	9	QIR		-23	115			Floating	No	1		>28	#N/A			#N/A
1566	G	J	2012-11-12	2013-01-05					2012	11	QIR		-23	54			Floating	No	1		>28	#N/A			#N/A
1567	G	J	2012-10-14	2013-04-09					2012	10	QIR		-23	177			Floating	No	4		>28	#N/A			#N/A
1568	G	J	2013-04-27	2013-07-17					2013	4	QIR		-23	81			Floating	No	7		>28	#N/A			#N/A
1569	G	SA	2013-04-08	2013-08-03					2013	4	QIR		-23	117			Floating	No	8		>28	#N/A			#N/A
1570	G	J	2013-06-29	2013-08-29					2013	6	QIR		-23	61			Unknown	No	8		>28	#N/A			#N/A
1571	H	J	2012-10-31	2013-08-29					2012	10	QIR		-23	302			Floating	No	8		>28	#N/A			#N/A
1572	H	J	2013-08-02	2013-12-07					2013	8	QIR		-22	127			Unknown	No	12		>28	#N/A			#N/A
1573	F	SA	2013-08-24	2013-11-02					2013	8	MULTI		-26	70			Floating	No	11		>28	#N/A			#N/A
1574	G	J	2013-09-08	2013-10-17					2013	9	QIR		-22	39			Unknown	No	10		>28	#N/A			#N/A
1575	G	J	2013-09-18	2013-11-14					2013	9	QIR		-23	57			Floating	No	11		>28	#N/A			#N/A
1576	G	J	2013-08-19	2013-11-02					2013	8	QIR		-23	75			Floating	No	11		>28	#N/A			#N/A
1577	G	A	2013-09-09	2014-01-21					2013	9	QIR		-23	134			Floating	No	1		>28	#N/A			#N/A
1578	G	SA	2013-09-07	2013-12-28					2013	9	QIR		-23	112			Floating	No	12		>28	#N/A			#N/A
1579	G	J	2013-12-06	2014-01-04					2013	12	QIR		-23	29			Floating	No	1		>28	#N/A			#N/A
1580	G	J	2013-12-31	2014-01-04					2013	12	MULTI		-23	4			Floating	No	1		0-7	#N/A			#N/A
1581	G	J	2013-10-09	2014-01-21					2013	10	MULTI		-23	104			Floating	No	1		>28	#N/A			#N/A
1582	G	J	2013-11-30	2014-02-15					2013	11	QIR		-23	77			Floating	No	2		>28	#N/A			#N/A
1583	G	J	2013-06-04	2014-04-01					2013	6	QIR		-23	301			Floating	No	4		>28	#N/A			#N/A
1584	G	J	2013-11-29	2014-02-22					2013	11	QIR		-23	85			Unknown	No	2		>28	#N/A			#N/A
1585	G	J	2012-04-14	2012-06-23					2012	4	QIR		-23	70			Floating	No	6		>28	#N/A			#N/A
1586	G	J	2011-12-07	2011-12-09		2011-12-10	STRANDING	STRANDING	2011	12	QPWS		-23	2		1	Floating	Yes	12	12	0-7	#N/A	ALIVE	floating	0-7
1587	G	J	2011-12-10	2011-12-15					2011	12	QPWS		-23	5			Floating	No	12		0-7	#N/A			#N/A
1588	G	J	2011-12-09	2011-12-12					2011	12	QPWS		-23	3			Floating	No	12		0-7	#N/A			#N/A
1589	G	J	2011-12-12						2011	12	QPWS		-23				Unknown	No			#N/A	#N/A			#N/A
1590	G	J	2012-05-06	2012-09-17					2012	5	QIR		-23	134			Floating	No	9		>28	#N/A			#N/A
1591	G	J	2012-05-06	2012-05-16					2012	5	QIR		-23	10			Unknown	No	5		7-28	#N/A			#N/A
1592	G	SA	2012-03-05		2012-08-29				2012	3	MULTI		-23		177		Unknown	No			#N/A	>28			#N/A
1593	G	J	2012-07-09	2012-07-10					2012	7	QPWS		-23	1			Floating	No	7		0-7	#N/A			#N/A
1594	G	J	2013-04-14						2013	4			-24				Unknown	No			#N/A	#N/A			#N/A
1595	G	J	2013-06-01		2013-06-07				2013	6	UWW		-25		6		Unknown	No			#N/A	0-7			#N/A
1596	G	J	2013-09-20	2013-09-25					2013	9	QPWS		-25	5			Unknown	No	9		0-7	#N/A			#N/A
1597	G	J	2013-11-25		2013-12-07				2013	11	UWW		-25		12		Unknown	No			#N/A	7-28			#N/A
1598	G	J	2013-12-03						2013	12			-25				Disease	No			#N/A	#N/A			#N/A
1599	G	J	2013-05-02						2013	5			-25				Unknown	No			#N/A	#N/A			#N/A
1600	G	J	2013-08-29						2013	8			-25				Unknown	No			#N/A	#N/A			#N/A
1601	G	J	2013-09-11						2013	9			-25				Floating	No			#N/A	#N/A			#N/A
1602	G	J	2013-10-01						2013	10			-25				Disease	No			#N/A	#N/A			#N/A
1603	G	SA	2013-10-13						2013	10			-25				Unknown	No			#N/A	#N/A			#N/A
1604	G	J	2012-11-14	2013-01-16					2012	11	UWW		-25	63			Floating	No	1		>28	#N/A			#N/A
1605	G	J	2012-11-18	2013-01-16					2012	11	UWW		-25	59			Disease	No	1		>28	#N/A			#N/A
1606	G	A	2012-10-20	2012-12-18					2012	10	AZWH		-25	59			Floating	No	12		>28	#N/A			#N/A
1607	G	J	2012-09-29	2013-03-04					2012	9	UWW		-25	156			Unknown	No	3		>28	#N/A			#N/A
1608	G	SA	2013-02-09	2013-04-09					2013	2	UWW		-25	59			Unknown	No	4		>28	#N/A			#N/A
1609	G	J	2012-12-18	2013-02-04					2012	12	AZWH		-25	48			Unknown	No	2		>28	#N/A			#N/A
1610	G	J	2013-04-25	2013-08-01					2013	4	UWW		-25	98			Floating	No	8		>28	#N/A			#N/A
1611	G	SA	2013-07-22	2013-11-07					2013	7	Unknown		-25	108			Floating	No	11		>28	#N/A			#N/A
1612	G	J	2013-05-23		2013-07-15				2013	5	UWW		-25		53		Unknown	No			#N/A	>28			#N/A
1613	G	J	2013-04-06	2013-06-27					2013	4	UWW		-25	82			Unknown	No	6		>28	#N/A			#N/A
1614	G	J	2013-02-28	2013-06-07					2013	2	UWW		-25	99			Floating	No	6		>28	#N/A			#N/A
1615	G	J	2013-03-27	2013-08-01					2013	3	UWW		-25	127			Disease	No	8		>28	#N/A			#N/A
1616	G	J	2013-05-10						2013	5			-25				Unknown	No			#N/A	#N/A			#N/A
1617	G	A	2013-09-03		2013-10-14				2013	9	AZWH		-25		41		Unknown	No			#N/A	>28			#N/A
1618	G	J	2012-11-06	2012-11-07		2012-11-22	STRANDING	STRANDING	2012	11	QPWS		-25	1		15	Unknown	Yes	11	11	0-7	#N/A	ALIVE-DIED	Unknown	7-28
1619	G	J	2012-11-22		2012-11-29				2012	11	UWW		-25		7		Unknown	No			#N/A	7-28			#N/A
1620	G	J	2013-07-09						2013	7			-25				Unknown	No			#N/A	#N/A			#N/A
1621	G	J	2013-06-05						2013	6			-25				Floating	No			#N/A	#N/A			#N/A
1622	G	J	2012-05-30						2012	5	QPWS		-25				Unknown	No			#N/A	#N/A			#N/A
1623	G	J	2013-08-11						2013	8			-25				Unknown	No			#N/A	#N/A			#N/A
1624	G	J	2012-11-16	2013-04-09					2012	11	UWW		-25	144			Floating	No	4		>28	#N/A			#N/A
1625	G	J	2013-11-26	2013-11-27		2013-12-06	STRANDING	STRANDING	2013	11			-25	1		9	Floating	Yes	11	12	0-7	#N/A	ALIVE	unknown	7-28
1626	G	J	2013-12-06	2014-01-15					2013	12	AZWH		-25	40			Unknown	No	1		>28	#N/A			#N/A
1627	G	J	2013-10-16						2013	10	QPWS		-25				Unknown	No			#N/A	#N/A			#N/A
1628	G	A	2013-09-27						2013	9			-25				Unknown	No			#N/A	#N/A			#N/A
1629	G	J	2012-04-10	2012-04-11					2012	4	QPWS		-25	1			Unknown	No	4		0-7	#N/A			#N/A
1630	G	J	2013-12-06	2014-02-18					2013	12	UWW		-25	74			Floating	No	2		>28	#N/A			#N/A
1631	G	J	2013-11-05	2014-02-18					2013	11	UWW		-26	105			Unknown	No	2		>28	#N/A			#N/A
1632	L	SA	2013-12-27						2013	12			-25				Floating	No			#N/A	#N/A			#N/A
1633	G	SA	2013-12-10						2013	12			-25				Floating	No			#N/A	#N/A			#N/A
1634	G	J	2012-07-04						2012	7			-22				Unknown	No			#N/A	#N/A			#N/A
1635	G	J	2012-08-29						2012	8			-26				Unknown	No			#N/A	#N/A			#N/A
1636	G	A	2012-01-23						2012	1			-23				Nesting Beach	No			#N/A	#N/A			#N/A
1637	G	A	2012-01-26						2012	1			-23				Nesting Beach	No			#N/A	#N/A			#N/A
1638	G	A	2012-01-20						2012	1			-23				Nesting Beach	No			#N/A	#N/A			#N/A
1639	G	A	2012-02-11		2012-05-17				2012	2	RHQ		-19		96		Disease	No			#N/A	>28			#N/A
1640	G	J	2012-09-13		2012-09-14				2012	9	RHQ		-19		1		Disease	No			#N/A	0-7			#N/A
1641	H	J	2011-09-10	2012-04-22					2011	9	RHQ		-18	225			Floating	No	4		>28	#N/A			#N/A
1642	G	A	2011-09-24	2013-03-12					2011	9	MULTI		-19	535			Depredation	No	3		>28	#N/A			#N/A
1643	G	J	2012-03-09						2012	3	RHQ		-20				Disease	No			#N/A	#N/A			#N/A
1644	G	A	2012-04-18		2012-04-19				2012	4	RHQ		-18		1		Disease	No			#N/A	0-7			#N/A
1645	G	J	2012-04-20	2012-07-20					2012	4	RHQ		-19	91			Unknown	No	7		>28	#N/A			#N/A
1646	G	J	2012-10-20		2012-10-28				2012	10	RHQ		-20		8		Unknown	No			#N/A	7-28			#N/A
1647	G	J	2012-06-08		2012-06-12				2012	6	RHQ		-17		4		Unknown	No			#N/A	0-7			#N/A
1648	G	J	2012-06-07	2012-12-07					2012	6	RHQ		-18	183			Floating	No	12		>28	#N/A			#N/A
1649	G	J	2012-06-15		2012-08-04				2012	6	RHQ		-19		50		Disease	No			#N/A	>28			#N/A
1650	G	A	2012-09-27		2012-10-31				2012	9	RHQ		-19		34		Disease	No			#N/A	>28			#N/A
1651	G	SA	2012-08-20		2012-08-21				2012	8	RHQ		-18		1		Disease	No			#N/A	0-7			#N/A
1652	G	A	2012-05-01		2012-06-18				2012	5	RHQ		-18		48		Disease	No			#N/A	>28			#N/A
1653	G	SA	2012-07-08		2012-07-31				2012	7	RHQ		-19		23		Disease	No			#N/A	7-28			#N/A
1654	G	A	2013-10-25	2013-10-25					2013	10	OTHER		-19	0			Ingestion of foreign material	No	10		0-7	#N/A			#N/A
1655	G	A	2013-03-01						2013	3			-19				Boat Strike/Fractures	No			#N/A	#N/A			#N/A
1656	G	J	2013-08-01	2013-08-11					2013	8	MINT		-19	10			Entanglement Crabbing	No	8		7-28	#N/A			#N/A
1657	H	J	2013-04-18		2013-04-27				2013	4	MINT		-19		9		Disease	No			#N/A	7-28			#N/A
1658	G	J	2012-10-05						2012	10			-19				Unknown	No			#N/A	#N/A			#N/A
1659	G	J	2012-08-27		2012-09-11				2012	8	RHQ		-19		15		Disease	No			#N/A	7-28			#N/A
1660	G	SA	2012-07-29		2012-08-29				2012	7	RHQ		-19		31		Disease	No			#N/A	>28			#N/A
1661	G	A	2013-05-26						2013	5			-20				Unknown	No			#N/A	#N/A			#N/A
1662	G	J	2012-07-03						2012	7			-22				Unknown	No			#N/A	#N/A			#N/A
1663	G	A	2013-09-06						2013	9			-27				Unknown	No			#N/A	#N/A			#N/A
1664	G	SA	2013-10-19						2013	10	MBRS		-27				Boat Strike/Fractures	No			#N/A	#N/A			#N/A
1665	G	A	2012-10-31						2012	10			-27				Boat Strike/Fractures	No			#N/A	#N/A			#N/A
1666	G	SA	2013-06-08						2013	6			-23				Unknown	No			#N/A	#N/A			#N/A
1667	G	A	2013-08-26	2013-09-05					2013	8	JCU		-19	10			Unknown	No	9		7-28	#N/A			#N/A
1668	G	J	2012-11-21	2012-11-21		2013-09-02	STRANDING	stranding	2012	11			-14	0		285	unknown	Yes	11	9	0-7	#N/A	DEAD	unknown	>28-364
1669	G	J	2013-12-29						2013	12			-16				Unknown	No			#N/A	#N/A			#N/A
1670	L	A	2012-12-25						2012	12			-24				Entanglement fishing	No			#N/A	#N/A			#N/A
1671	G	J	2013-03-11	2013-05-02					2013	3	UWW		-26	52			Unknown	No	5		>28	#N/A			#N/A
1672	G	J	2012-11-27	2013-05-13					2012	11	UWW		-27	167			Unknown	No	5		>28	#N/A			#N/A
1673	G	J	2013-04-01	2013-07-18					2013	4	UWW		-27	108			Unknown	No	7		>28	#N/A			#N/A
1674	G	J	2012-12-30	2013-05-20					2012	12	UWW		-26	141			Unknown	No	5		>28	#N/A			#N/A
1675	G	J	2013-05-01	2013-05-13					2013	5	UWW		-25	12			Unknown	No	5		7-28	#N/A			#N/A
1676	R	J	2012-11-05	2013-05-22					2012	11	UWW		-25	198			Unknown	No	5		>28	#N/A			#N/A
1677	R	SA	2013-01-20	2013-05-22					2013	1	UWW		-27	122			Floating	No	5		>28	#N/A			#N/A
1678	G	J	2013-05-27	2013-07-18					2013	5	UWW		-25	52			Disease	No	7		>28	#N/A			#N/A
1679	G	J	2013-01-12	2013-08-01					2013	1	UWW		-25	201			Boat Strike/Fractures	No	8		>28	#N/A			#N/A
1680	G	SA	2013-03-21	2013-08-07					2013	3	UWW		-26	139			Boat Strike/Fractures	No	8		>28	#N/A			#N/A
1681	G	J	2013-07-23		2013-07-26				2013	7	UWW		-25		3		Unknown	No			#N/A	0-7			#N/A
1682	G	J	2013-05-26	2013-10-02					2013	5	UWW		-26	129			Floating	No	10		>28	#N/A			#N/A
1683	G	SA	2013-07-21	2013-08-30					2013	7	UWW		-27	40			Floating	No	8		>28	#N/A			#N/A
1684	G	SA	2013-09-10	2013-11-15					2013	9	UWW		-26	66			Unknown	No	11		>28	#N/A			#N/A
1685	G	J	2013-08-08	2013-09-09					2013	8	UWW		-26	32			Floating	No	9		>28	#N/A			#N/A
1686	G	J	2012-11-24	2013-09-24					2012	11	UWW		-26	304			Unknown	No	9		>28	#N/A			#N/A
1687	G	J	2013-07-19	2013-09-24					2013	7	UWW		-26	67			Floating	No	9		>28	#N/A			#N/A
1688	G	A	2013-01-19	2014-09-04					2013	1	RHQ		-20	593			Boat Strike/Fractures	No	9		>28	#N/A			#N/A
1689	G	A	2012-11-21	2014-04-04					2012	11	RHQ		-19	499			Floating	No	4		>28	#N/A			#N/A
1690	H	J	2013-09-02	2014-03-19					2013	9	RHQ		-21	198			Floating	No	3		>28	#N/A			#N/A
1691	G	A	2013-08-24	2014-03-13					2013	8	RHQ		-19	201			Floating	No	3		>28	#N/A			#N/A
1692	G	J	2013-08-09	2014-02-16					2013	8	RHQ		-20	191			Floating	No	2		>28	#N/A			#N/A
1693	G	A	2012-06-03	2013-10-30					2012	6	MULTI		-19	514			Disease	No	10		>28	#N/A			#N/A
1694	G	J	2013-06-01						2013	6			-18				Unknown	No			#N/A	#N/A			#N/A
1695	G	J	2013-05-24	2013-12-11					2013	5	RHQ		-18	201			Unknown	No	12		>28	#N/A			#N/A
1696	H	J	2013-11-06	2014-02-03					2013	11	AZWH		-26	89			Unknown	No	2		>28	#N/A			#N/A
1697	G	J	2013-12-13	2014-02-07					2013	12	AZWH		-27	56			Unknown	No	2		>28	#N/A			#N/A
1698	G	J	2013-12-15	2014-04-02					2013	12	AZWH		-26	108			Unknown	No	4		>28	#N/A			#N/A
1699	G	J	2013-12-30	2014-01-22					2013	12	AZWH		-26	23			Unknown	No	1		7-28	#N/A			#N/A
1700	G	J	2013-07-17	2013-11-28					2013	7	UWW		-25	134			Unknown	No	11		>28	#N/A			#N/A
1701	G	J	2013-11-05	2013-11-28					2013	11	MULTI		-26	23			Floating	No	11		7-28	#N/A			#N/A
1702	G	J	2013-07-21	2013-11-28					2013	7	UWW		-27	130			Floating	No	11		>28	#N/A			#N/A
1703	L	A	2013-09-15	2014-01-02					2013	9	UWW		-25	109			Floating	No	1		>28	#N/A			#N/A
1704	G	J	2013-11-28	2014-02-13					2013	11	UWW		-26	77			Floating	No	2		>28	#N/A			#N/A
1705	G	J	2013-11-26	2014-02-13					2013	11	UWW		-26	79			Floating	No	2		>28	#N/A			#N/A
1706	G	J	2013-11-17	2014-02-18					2013	11	multi		-25	93			Unknown	No	2		>28	#N/A			#N/A
1707	G	SA	2013-11-13	2014-02-13					2013	11	UWW		-26	92			Unknown	No	2		>28	#N/A			#N/A
1708	G	J	2013-12-17	2014-04-03					2013	12	UWW		-26	107			Unknown	No	4		>28	#N/A			#N/A
1709	G	J	2013-11-11	2014-05-07					2013	11	UWW		-26	177			Floating	No	5		>28	#N/A			#N/A
1710	G	J	2013-08-15	2013-08-16					2013	8	OTHER		-25	1			Unknown	No	8		0-7	#N/A			#N/A
1711	G	J	2013-06-16		2013-06-16				2013	6	AZWH		-27		0		Unknown	No			#N/A	0-7			#N/A
1712	G	J	2007-02-14						2007	2			-28				Unknown	No			#N/A	#N/A			#N/A
1713	G	A	2004-10-23						2004	10			-15				Hunting	No			#N/A	#N/A			#N/A
1714	G	A	2012-06-03						2012	6			-27				Boat Strike/Fractures	No			#N/A	#N/A			#N/A
1715	G	A	2001-05-19						2001	5			-15				Hunting	No			#N/A	#N/A			#N/A
1716	G	A	2010-05-16						2010	5			-23				Unknown	No			#N/A	#N/A			#N/A
1717	G	A	2007-09-26						2007	9			-27				Boat Strike/Fractures	No			#N/A	#N/A			#N/A
1718	G	A	2010-06-14						2010	6			-27				?	No			#N/A	#N/A			#N/A
1719	G	A	2002-10-06						2002	10			-27				Unknown	No			#N/A	#N/A			#N/A
1720	G	A	1998-11-03						1998	11			-27				Boat Strike/Fractures	No			#N/A	#N/A			#N/A
1721	G	A	1996-12-23	1996-12-23		1997-01-07	NESTING RESCUE	NESTING	1996	12			-23	0		15	Nesting Beach	Yes	12	1	0-7	#N/A	ALIVE	nesting	7-28
1722	G	A	1997-04-27						1997	4			-23				Unknown	No			#N/A	#N/A			#N/A
1723	L	A	2005-12-19	2005-12-19		2009-11-11	NESTING RESCUE	NESTING	2005	12			-24	0		1423	Nesting Beach	Yes	12	11	0-7	#N/A	ALIVE	nesting	>365
1724	L	A	2009-11-11						2009	11			-24				Nesting Beach	No			#N/A	#N/A			#N/A
1725	L	A	1998-11-11						1998	11			-24				?	No			#N/A	#N/A			#N/A
1726	L	A	1997-04-01						1997	4			-25				Unknown	No			#N/A	#N/A			#N/A
1727	G	A	1997-01-17						1997	1			-17				Hunting	No			#N/A	#N/A			#N/A
1728	G	A	1996-12-31						1996	12			-15				Hunting	No			#N/A	#N/A			#N/A
1729	G	A	2011-01-23						2011	1			-23				Nesting Beach	No			#N/A	#N/A			#N/A
1730	G	A	2001-12-22						2001	12			-15				Hunting	No			#N/A	#N/A			#N/A
1731	L	A	2005-06-04						2005	6			-27				Unknown	No			#N/A	#N/A			#N/A
1732	G	A	2011-01-24	2011-01-24		2011-01-25	NESTING RESCUE	NESTING	2011	1			-23	0		1	Nesting Beach	Yes	1	1	0-7	#N/A	ALIVE	nesting	0-7
1733	G	A	1998-12-11						1998	12			-22				Unknown	No			#N/A	#N/A			#N/A
1734	G	A	2008-12-30	2008-12-30		2009-01-25	NESTING RESCUE	NESTING	2008	12			-23	0		26	Nesting Beach	Yes	12	1	0-7	#N/A	ALIVE	nesting	7-28
1735	G	A	2002-01-04						2002	1			-23				Unknown	No			#N/A	#N/A			#N/A
1736	G	A	2011-05-27	2011-05-28		2011-06-14	STRANDING	RODEO	2011	5			-27	1		17	Unknown	Yes	5	6	0-7	#N/A	EUTHANISED	rodeo	7-28
1737	G	A	2011-06-20		2011-06-20		STRANDING		2011	6	AZWH		-27		0		Disease	No			#N/A	0-7			#N/A
1738	F	A	1997-12-27						1997	12			-24				Unknown	No			#N/A	#N/A			#N/A
1739	G	A	2006-12-10						2006	12			-27				Unknown	No			#N/A	#N/A			#N/A
1740	G	SA	2006-01-30						2006	1			-23				Disease	No			#N/A	#N/A			#N/A
1741	G	A	2012-02-01						2012	2			-23				Nesting Beach	No			#N/A	#N/A			#N/A
1742	G	A	1996-01-17	1996-01-17		1996-01-31	NESTING RESCUE	NESTING	1996	1			-23	0		14	Nesting Beach	Yes	1	1	0-7	#N/A	ALIVE	nesting	7-28
1743	G	A	2005-03-06						2005	3			-25				Unknown	No			#N/A	#N/A			#N/A
1744	G	A	1997-11-30	1997-11-30		1997-12-12	NESTING RESCUE	NESTING	1997	11			-23	0		12	Nesting Beach	Yes	11	12	0-7	#N/A	ALIVE	nesting	7-28
1745	G	SA	2007-09-27		2007-10-05				2007	9	AZWH		-27		8		Unknown	No			#N/A	7-28			#N/A
1746	L	SA	1997-04-19						1997	4			-27				Boat Strike/Fractures	No			#N/A	#N/A			#N/A
1747	G	A	1998-10-14						1998	10			-23				?	No			#N/A	#N/A			#N/A
1748	G	SA	2009-09-28	2009-09-28		2009-10-24	SCP	SCP	2009	9			-24	0		26	Shark Control Program	Yes	9	10	0-7	#N/A	ALIVE	scp	7-28
1749	G	SA	2010-07-14	2010-07-14		2010-12-22	scp	scp	2010	7			-24	0		161	Shark Control Program	Yes	7	12	0-7	#N/A	ALIVE	scp	>28-364
1750	G	SA	2010-12-22	2010-12-22		2011-01-08	scp	scp	2010	12			-24	0		17	Shark Control Program	Yes	12	1	0-7	#N/A	ALIVE	scp	7-28
1751	G	SA	2011-01-08	2011-01-08		2011-09-20	scp	scp	2011	1			-24	0		255	Shark Control Program	Yes	1	9	0-7	#N/A	ALIVE	scp	>28-364
1752	G	SA	2011-09-20	2011-09-20		2011-11-16	scp	SCP	2011	9			-24	0		57	Shark Control Program	Yes	9	11	0-7	#N/A	ALIVE	scp	>28-364
1753	G	SA	2011-11-16	2011-11-16					2011	11			-24	0			Entanglement fishing	No	11		0-7	#N/A			#N/A
1754	L	A	1996-09-11						1996	9			-26				Entanglement Crabbing	No			#N/A	#N/A			#N/A
1755	G	A	2001-02-17						2001	2			-27				Unknown	No			#N/A	#N/A			#N/A
1756	L	A	1997-10-11						1997	10			-27				Unknown	No			#N/A	#N/A			#N/A
1757	L	A	1996-01-06						1996	1			-24				Boat Strike/Fractures	No			#N/A	#N/A			#N/A
1758	G	J	2004-09-18						2004	9			-27				Unknown	No			#N/A	#N/A			#N/A
1759	G	SA	2001-02-14						2001	2			-27				Entanglement Crabbing	No			#N/A	#N/A			#N/A
1760	G	A	2003-10-14						2003	10			-27				Boat Strike/Fractures	No			#N/A	#N/A			#N/A
1761	G	A	1996-12-15	1996-12-15		1996-12-27	NESTING RESCUE	NESTING	1996	12			-23	0		12	Nesting Beach	Yes	12	12	0-7	#N/A	ALIVE	nesting	7-28
1762	G	A	2001-09-16						2001	9			-25				Unknown	No			#N/A	#N/A			#N/A
1763	G	A	1997-09-10						1997	9			-21				Unknown	No			#N/A	#N/A			#N/A
1764	G	A	2001-09-09						2001	9			-27				Boat Strike/Fractures	No			#N/A	#N/A			#N/A
1765	G	A	1997-02-02						1997	2			-24				Unknown	No			#N/A	#N/A			#N/A
1766	G	A	2002-06-29						2002	6			-25				Unknown	No			#N/A	#N/A			#N/A
1767	G	A	2000-10-21						2000	10			-23				Unknown	No			#N/A	#N/A			#N/A
1768	G	A	2006-12-24						2006	12			-24				Unknown	No			#N/A	#N/A			#N/A
1769	G	A	2011-01-25						2011	1			-23				Nesting Beach	No			#N/A	#N/A			#N/A
1770	G	A	2002-10-25	2002-10-25		2002-11-01	COURTING RESCUE	COURTING	2002	10			-24	0		7	COURTING	Yes	10	11	0-7	#N/A	ALIVE	courting	7-28
1771	G	A	2002-11-01						2002	11			-25				Nesting Beach	No			#N/A	#N/A			#N/A
1772	G	A	2008-12-22	2008-12-22		2009-01-02	NESTING RESCUE	NESTING	2008	12			-23	0		11	Nesting Beach	Yes	12	1	0-7	#N/A	ALIVE	nesting	7-28
1773	G	A	2000-10-14						2000	10			-27				Unknown	No			#N/A	#N/A			#N/A
1774	G	A	2004-01-16						2004	1			-23				Boat Strike/Fractures	No			#N/A	#N/A			#N/A
1775	G	A	2010-12-22						2010	12			-23				Nesting Beach	No			#N/A	#N/A			#N/A
1776	G	A	2009-12-12						2009	12			-23				Nesting Beach	No			#N/A	#N/A			#N/A
1777	G	A	1996-12-20						1996	12			-17				Hunting	No			#N/A	#N/A			#N/A
1778	G	A	2005-02-16						2005	2	QPWS		-25				Disease	No			#N/A	#N/A			#N/A
1779	G	A	2008-04-30						2008	4			-25				Boat Strike/Fractures	No			#N/A	#N/A			#N/A
1780	G	A	2003-01-26	2003-01-26		2003-01-28	NESTING RESCUE	NESTING	2003	1			-23	0		2	Nesting Beach	Yes	1	1	0-7	#N/A	ALIVE	nesting	0-7
1781	G	A	1996-12-07	1996-12-07		1996-12-22	NESTING RESCUE	NESTING	1996	12			-23	0		15	Nesting Beach	Yes	12	12	0-7	#N/A	ALIVE	nesting	7-28
1782	G	A	1997-01-20	1997-01-20		1997-01-21	NESTING RESCUE	NESTING	1997	1			-23	0		1	Nesting Beach	Yes	1	1	0-7	#N/A	ALIVE	nesting	0-7
1783	L	A	1996-04-04						1996	4			-21				Unknown	No			#N/A	#N/A			#N/A
1784	G	A	2001-07-10						2001	7			-27				Boat Strike/Fractures	No			#N/A	#N/A			#N/A
1785	T	A	2002-10-26	2002-10-26		2002-10-27	STRANDING	RODEO	2002	10			-24	0		1	Disease	Yes	10	10	0-7	#N/A	ALIVE	rodeo	0-7
1786	G	A	1998-09-30						1998	9			-27				Unknown	No			#N/A	#N/A			#N/A
1787	G	SA	1996-07-01						1996	7			-16				Hunting	No			#N/A	#N/A			#N/A
1788	G	SA	2004-10-15						2004	10			-27				Unknown	No			#N/A	#N/A			#N/A
1789	G	A	1996-05-05						1996	5			-23				Unknown	No			#N/A	#N/A			#N/A
1790	L	A	2010-03-30						2010	3			-27				Unknown	No			#N/A	#N/A			#N/A
1791	L	SA	2011-07-19						2011	7			-27				Boat Strike/Fractures	No			#N/A	#N/A			#N/A
1792	L	A	2007-02-10						2007	2			-25				Unknown	No			#N/A	#N/A			#N/A
1793	G	A	2001-08-03						2001	8			-22				?	No			#N/A	#N/A			#N/A
1794	G	A	2005-09-08						2005	9			-25				Boat Strike/Fractures	No			#N/A	#N/A			#N/A
1795	G	A	1996-12-15						1996	12			-17				Hunting	No			#N/A	#N/A			#N/A
1796	G	A	1999-09-16						1999	9			-27				Unknown	No			#N/A	#N/A			#N/A
1797	G	A	1996-01-15						1996	1			-17				Hunting	No			#N/A	#N/A			#N/A
1798	G	A	2001-01-09						2001	1			-15				Unknown	No			#N/A	#N/A			#N/A
1799	G	J	1996-01-12						1996	1			-16				Hunting	No			#N/A	#N/A			#N/A
1800	G	A	2011-01-03	2011-01-03		2011-01-04	NESTING RESCUE	NESTING	2011	1			-23	0		1	Nesting Beach	Yes	1	1	0-7	#N/A	ALIVE	nesting	0-7
1801	G	J	1997-10-29						1997	10			-27				Unknown	No			#N/A	#N/A			#N/A
1802	G	A	2008-08-10						2008	8			-27				Unknown	No			#N/A	#N/A			#N/A
1803	L	A	2001-09-30						2001	9			-27				?	No			#N/A	#N/A			#N/A
1804	L	A	2011-09-05						2011	9			-27				Disease	No			#N/A	#N/A			#N/A
1805	G	SA	2001-07-17						2001	7			-27				Unknown	No			#N/A	#N/A			#N/A
1806	G	J	1998-09-10						1998	9			-27				Boat Strike/Fractures	No			#N/A	#N/A			#N/A
1807	G	SA	1996-07-19						1996	7			-27				Unknown	No			#N/A	#N/A			#N/A
1808	L	SA	1998-01-07						1998	1			-27				Unknown	No			#N/A	#N/A			#N/A
1809	G	SA	1999-09-17						1999	9			-25				Unknown	No			#N/A	#N/A			#N/A
1810	L	A	2002-11-14						2002	11			-27				Unknown	No			#N/A	#N/A			#N/A
1811	G	A	2008-10-31						2008	10			-27				Unknown	No			#N/A	#N/A			#N/A
1812	G	SA	2007-04-10		2007-04-10				2007	4	AZWH		-27		0		Disease	No			#N/A	0-7			#N/A
1813	G	J	2000-02-05						2000	2	SW		-27				Entanglement Crabbing	No			#N/A	#N/A			#N/A
1814	L	A	2004-04-30						2004	4			-27				Boat Strike/Fractures	No			#N/A	#N/A			#N/A
1815	G	SA	1998-11-08						1998	11			-27				?	No			#N/A	#N/A			#N/A
1816	G	J	1997-09-29						1997	9			-27				Unknown	No			#N/A	#N/A			#N/A
1817	G	A	2000-06-18						2000	6			-27				Boat Strike/Fractures	No			#N/A	#N/A			#N/A
1818	G	SA	2001-09-24	2001-09-24		2011-09-05	CRAB POT	RODEO	2001	9			-27	0		3633	Entanglement Crabbing	Yes	9	9	0-7	#N/A	ALIVE	rodeo	>365
1819	G	J	1997-11-09						1997	11			-27				Unknown	No			#N/A	#N/A			#N/A
1820	G	SA	2005-09-27						2005	9			-27				Unknown	No			#N/A	#N/A			#N/A
1821	G	SA	1998-02-22						1998	2	SW		-27				Disease	No			#N/A	#N/A			#N/A
1822	G	J	1996-06-23						1996	6			-27				Unknown	No			#N/A	#N/A			#N/A
1823	L	SA	2001-01-10						2001	1			-24				?	No			#N/A	#N/A			#N/A
1824	G	A	2007-09-16						2007	9			-27				?	No			#N/A	#N/A			#N/A
1825	G	A	1998-12-31						1998	12			-17				Hunting	No			#N/A	#N/A			#N/A
1826	G	A	2006-10-09		2006-10-09				2006	10	AZWH		-27		0		Boat Strike/Fractures	No			#N/A	0-7			#N/A
1827	G	SA	2010-06-08						2010	6			-27				Unknown	No			#N/A	#N/A			#N/A
1828	G	A	2010-08-11						2010	8			-26				Unknown	No			#N/A	#N/A			#N/A
1829	G	SA	1996-07-01						1996	7			-27				Unknown	No			#N/A	#N/A			#N/A
1830	G	SA	1996-09-25						1996	9			-27				Unknown	No			#N/A	#N/A			#N/A
1831	G	A	2009-07-07						2009	7			-24				Boat Strike/Fractures	No			#N/A	#N/A			#N/A
1832	G	A	1999-01-17		1999-01-19				1999	1	UWW		-27		2		Disease	No			#N/A	0-7			#N/A
1833	G	J	1999-05-22						1999	5			-27				?	No			#N/A	#N/A			#N/A
1834	G	SA	1997-04-27						1997	4			-27				Unknown	No			#N/A	#N/A			#N/A
1835	G	A	1999-10-22						1999	10			-25				Nesting Beach	No			#N/A	#N/A			#N/A
1836	G	SA	2002-08-13						2002	8			-19				Boat Strike/Fractures	No			#N/A	#N/A			#N/A
1837	G	A	2004-07-01						2004	7			-27				Boat Strike/Fractures	No			#N/A	#N/A			#N/A
1838	L	A	1997-11-01						1997	11			-27				Unknown	No			#N/A	#N/A			#N/A
1839	L	A	2007-01-09						2007	1			-27				Unknown	No			#N/A	#N/A			#N/A
1840	L	A	2010-01-27						2010	1			-27				Unknown	No			#N/A	#N/A			#N/A
1841	L	U	2009-08-27						2009	8			-27				Unknown	No			#N/A	#N/A			#N/A
1842	G	SA	2007-11-03		2007-11-05				2007	11	SW		-27		2		Ingestion of foreign material	No			#N/A	0-7			#N/A
1843	G	A	2008-09-06						2008	9			-27				Unknown	No			#N/A	#N/A			#N/A
1844	G	SA	2000-02-22		2000-03-02				2000	2	UWW		-27		9		Disease	No			#N/A	7-28			#N/A
1845	G	SA	1996-09-24						1996	9			-27				Unknown	No			#N/A	#N/A			#N/A
1846	G	SA	2004-08-06						2004	8			-21				Hunting	No			#N/A	#N/A			#N/A
1847	T	U	2008-12-04						2008	12			-26				Unknown	No			#N/A	#N/A			#N/A
1848	G	SA	2008-08-10						2008	8			-27				Unknown	No			#N/A	#N/A			#N/A
1849	G	J	1998-09-19						1998	9			-27				?	No			#N/A	#N/A			#N/A
1850	G	A	2002-03-29						2002	3			-17				Hunting	No			#N/A	#N/A			#N/A
1851	G	A	1999-01-27						1999	1			-25				Boat Strike/Fractures	No			#N/A	#N/A			#N/A
1852	G	A	2001-12-02	2001-12-02		2001-12-29	NESTING RESCUE	NESTING	2001	12			-23	0		27	Nesting Beach	Yes	12	12	0-7	#N/A	ALIVE	nesting	7-28
1853	G	SA	2008-09-14						2008	9			-27				Boat Strike/Fractures	No			#N/A	#N/A			#N/A
1854	G	A	1998-12-01						1998	12			-17				Hunting	No			#N/A	#N/A			#N/A
1855	G	A	2001-08-05						2001	8	CTRC		-16				Unknown	No			#N/A	#N/A			#N/A
1856	G	A	1996-12-31						1996	12			-15				Hunting	No			#N/A	#N/A			#N/A
1857	G	A	1999-12-13						1999	12			-23				Unknown	No			#N/A	#N/A			#N/A
1858	G	J	2002-08-16						2002	8			-27				Unknown	No			#N/A	#N/A			#N/A
1859	G	A	1998-08-07						1998	8			-23				Unknown	No			#N/A	#N/A			#N/A
1860	G	A	2002-01-11						2002	1			-23				?	No			#N/A	#N/A			#N/A
1861	G	A	2000-10-18						2000	10			-22				Unknown	No			#N/A	#N/A			#N/A
1862	G	A	2008-12-24	2008-12-24		2009-01-04	NESTING RESCUE	NESTING	2008	12			-23	0		11	Nesting Beach	Yes	12	1	0-7	#N/A	ALIVE	nesting	7-28
1863	G	A	1998-11-17						1998	11			-17				Hunting	No			#N/A	#N/A			#N/A
1864	G	A	1998-05-01						1998	5			-27				Hunting	No			#N/A	#N/A			#N/A
1865	L	SA	2005-11-21		2006-01-19				2005	11	SW		-27		59		Boat Strike/Fractures	No			#N/A	>28			#N/A
1866	G	J	1997-08-12						1997	8			-27				Unknown	No			#N/A	#N/A			#N/A
1867	G	SA	1998-10-14						1998	10			-27				Disease	No			#N/A	#N/A			#N/A
1868	G	SA	2012-10-01						2012	10			-27				Unknown	No			#N/A	#N/A			#N/A
1869	G	J	1996-07-12						1996	7			-27				Unknown	No			#N/A	#N/A			#N/A
1870	L	SA	1997-06-06						1997	6			-27				Unknown	No			#N/A	#N/A			#N/A
1871	H	SA	1997-04-19						1997	4			-27				Entanglement Crabbing	No			#N/A	#N/A			#N/A
1872	G	A	2005-10-15	2006-03-19					2005	10	AZWH		-27	155			Floating	No	3		>28	#N/A			#N/A
1873	G	A	2010-12-16						2010	12			-23				Unknown	No			#N/A	#N/A			#N/A
1874	G	A	2006-01-04	2006-01-04		2006-01-06	NESTING RESCUE	NESTING	2006	1			-23	0		2	Nesting Beach	Yes	1	1	0-7	#N/A	ALIVE	nesting	0-7
1875	G	A	2002-08-02						2002	8			-25				?	No			#N/A	#N/A			#N/A
1876	G	A	1999-11-04	1999-11-04		2000-01-06	NESTING RESCUE	NESTING	1999	11			-23	0		63	Nesting Beach	Yes	11	1	0-7	#N/A	ALIVE	nesting	>28-364
1877	G	A	1996-09-22						1996	9			-27				Unknown	No			#N/A	#N/A			#N/A
1878	G	A	2001-02-03						2001	2			-23				Other Anthropogenic	No			#N/A	#N/A			#N/A
1879	L	SA	2001-12-15						2001	12			-27				Unknown	No			#N/A	#N/A			#N/A
1880	G	J	2000-08-03						2000	8			-26				?	No			#N/A	#N/A			#N/A
1881	L	A	2010-10-18						2010	10			-27				Entanglement Crabbing	No			#N/A	#N/A			#N/A
1882	G	J	1997-08-07						1997	8			-27				Unknown	No			#N/A	#N/A			#N/A
1883	G	A	2000-11-18	2000-11-18		2000-11-20	STRANDING	STRANDING	2000	11	Unknown		-20	0		2	Unknown	Yes	11	11	0-7	#N/A	DEAD	Unknown	0-7
1884	G	A	2000-11-20						2000	11			-19				Unknown	No			#N/A	#N/A			#N/A
1885	G	A	2008-12-30	2008-12-30		2008-12-31	NESTING RESCUE	NESTING	2008	12			-23	0		1	Other Anthropogenic	Yes	12	12	0-7	#N/A	ALIVE	nesting	0-7
1886	G	A	2006-06-13						2006	6			-23				Unknown	No			#N/A	#N/A			#N/A
1887	G	A	1999-10-19						1999	10			-27				Boat Strike/Fractures	No			#N/A	#N/A			#N/A
1888	G	A	2003-04-01						2003	4			-15				Hunting	No			#N/A	#N/A			#N/A
1889	G	A	2003-05-23						2003	5			-27				Boat Strike/Fractures	No			#N/A	#N/A			#N/A
1890	G	A	2004-01-02						2004	1			-15				Hunting	No			#N/A	#N/A			#N/A
1891	G	A	2003-09-08						2003	9			-27				Ingestion of foreign material	No			#N/A	#N/A			#N/A
1892	G	U	2010-04-12						2010	4			-27				Unknown	No			#N/A	#N/A			#N/A
1893	L	SA	1998-10-27						1998	10			-27				Unknown	No			#N/A	#N/A			#N/A
1894	G	A	2001-12-24						2001	12			-23				Unknown	No			#N/A	#N/A			#N/A
1895	G	J	1999-03-15						1999	3			-27				Unknown	No			#N/A	#N/A			#N/A
1896	L	A	2013-03-28						2013	3			-27				Unknown	No			#N/A	#N/A			#N/A
1897	T	SA	2001-03-04						2001	3	SW		-28				Unknown	No			#N/A	#N/A			#N/A
1898	G	A	2002-04-01						2002	4			-10				Hunting	No			#N/A	#N/A			#N/A
1899	G	A	2009-05-01						2009	5			-10				Hunting	No			#N/A	#N/A			#N/A
1900	G	J	2002-05-11						2002	5			-21				Unknown	No			#N/A	#N/A			#N/A
1901	G	SA	1996-04-01						1996	4			-23				Unknown	No			#N/A	#N/A			#N/A
1902	G	J	2005-11-29						2005	11			-27				Unknown	No			#N/A	#N/A			#N/A
1903	G	J	1996-06-21	1996-06-25					1996	6			-23	4			Unknown	No	6		0-7	#N/A			#N/A
1904	G	J	1996-07-03						1996	7			-23				Unknown	No			#N/A	#N/A			#N/A
1905	L	SA	1996-07-03						1996	7			-27				Unknown	No			#N/A	#N/A			#N/A
1906	L	A	2004-11-27	2004-11-27		2005-06-07	SCP	SCP	2004	11			-27	0		192	Shark Control Program	Yes	11	6	0-7	#N/A	ALIVE	scp	>28-364
1907	T	A	2013-12-22						2013	12			-27				Unknown	No			#N/A	#N/A			#N/A
1908	L	SA	1996-06-01		1996-06-16				1996	6	UWW	TRUE	-26		15		Shark Control Program	No			#N/A	7-28			#N/A
1909	L	U	1997-06-15		1997-06-15				1997	6	UWW	TRUE	-26		0		Shark Control Program	No			#N/A	0-7			#N/A
1910	L	SA	2006-01-26	2006-01-28					2006	1	QPWS		-25	2			Entanglement fishing	No	1		0-7	#N/A			#N/A
1911	L	A	2007-08-07						2007	8		TRUE	-25				Shark Control Program	No			#N/A	#N/A			#N/A
1912	L	SA	1999-01-31	1999-04-14		1999-11-27	SCP	SCP	1999	1	SW	TRUE	-24	73		227	Shark Control Program	Yes	4	11	>28	#N/A	ALIVE	SCP	>28-364
1913	L	SA	2001-01-30						2001	1		TRUE	-24				Shark Control Program	No			#N/A	#N/A			#N/A
1914	L	A	2011-03-02						2011	3			-26				?	No			#N/A	#N/A			#N/A
1915	L	A	2010-05-31						2010	5		TRUE	-26				Shark Control Program	No			#N/A	#N/A			#N/A
1916	X	U	2011-01-20						2011	1			-26				?	No			#N/A	#N/A			#N/A
1917	H	U	2007-10-23						2007	10		TRUE	-26				Shark Control Program	No			#N/A	#N/A			#N/A
1918	X	A	2011-05-10						2011	5			-26				?	No			#N/A	#N/A			#N/A
1919	G	A	2011-03-07						2011	3			-26				Unknown	No			#N/A	#N/A			#N/A
1920	X	U	2011-06-28						2011	6			-26				?	No			#N/A	#N/A			#N/A
1921	X	U	2010-05-24						2010	5			-26				?	No			#N/A	#N/A			#N/A
1922	L	SA	2003-12-02						2003	12			-19				Unknown	No			#N/A	#N/A			#N/A
1923	G	A	2004-11-26						2004	11			-19				Entanglement fishing	No			#N/A	#N/A			#N/A
1924	G	A	2011-12-01						2011	12			-19				?	No			#N/A	#N/A			#N/A
1925	G	SA	1997-06-22						1997	6			-27				Unknown	No			#N/A	#N/A			#N/A
1926	L	A	2004-11-19						2004	11			-21				Entanglement fishing	No			#N/A	#N/A			#N/A
1927	G	J	1996-08-15						1996	8			-27				Unknown	No			#N/A	#N/A			#N/A
1928	L	SA	1996-06-08						1996	6			-27				Unknown	No			#N/A	#N/A			#N/A
1929	G	J	1996-01-21		1997-02-02				1996	1	SW		-27		378		Unknown Natural	No			#N/A	>28			#N/A
1930	G	J	1996-11-02	1996-12-19		1999-05-11	STRANDING	RODEO	1996	11	SW		-27	47		873	Unknown	Yes	12	5	>28	#N/A	ALIVE	rodeo	>365
1931	G	J	1996-05-14	1996-05-21					1996	5	SW		-27	7			Unknown	No	5		7-28	#N/A			#N/A
1932	G	J	1998-07-13						1998	7			-27				Unknown	No			#N/A	#N/A			#N/A
1933	L	A	1996-12-01						1996	12			-25				Unknown	No			#N/A	#N/A			#N/A
1934	G	J	1999-05-30						1999	5	SW		-27				Disease	No			#N/A	#N/A			#N/A
1935	G	A	1996-03-28						1996	3	SW		-27				Unknown	No			#N/A	#N/A			#N/A
1936	G	SA	2000-04-23						2000	4			-27				Unknown	No			#N/A	#N/A			#N/A
1937	G	J	1997-05-29	1997-12-05					1997	5			-27	190			Boat Strike/Fractures	No	12		>28	#N/A			#N/A
1938	G	J	1998-03-17						1998	3			-27				?	No			#N/A	#N/A			#N/A
1939	L	SA	1996-05-30	1996-12-19		1997-04-19	STRANDING	RODEO	1996	5	SW		-27	203		121	Unknown	Yes	12	4	>28	#N/A	ALIVE	rodeo	>28-364
1940	L	A	2002-06-05	2002-10-19		2005-03-18	STRANDING	RODEO	2002	6	SW		-27	136		881	Unknown	Yes	10	3	>28	#N/A	ALIVE	rodeo	>365
1941	G	J	2008-05-02						2008	5			-27				Unknown	No			#N/A	#N/A			#N/A
1942	G	A	2004-04-07						2004	4			-26				Unknown	No			#N/A	#N/A			#N/A
1943	G	A	2001-07-24						2001	7			-12				Hunting	No			#N/A	#N/A			#N/A
1944	G	A	1996-12-31						1996	12			-15				Hunting	No			#N/A	#N/A			#N/A
1945	L	A	2006-09-17						2006	9			-27				Unknown	No			#N/A	#N/A			#N/A
1946	G	J	1998-11-04						1998	11			-27				?	No			#N/A	#N/A			#N/A
1947	L	SA	1998-09-25	1999-01-30					1998	9	SW		-24	127			Boat Strike/Fractures	No	1		>28	#N/A			#N/A
1948	G	SA	1998-10-27	1999-03-16					1998	10	AZWH		-27	140			Boat Strike/Fractures	No	3		>28	#N/A			#N/A
1949	G	J	2000-05-07	2000-05-16					2000	5	Unknown		-27	9			Unknown	No	5		7-28	#N/A			#N/A
1950	G	SA	2007-09-10						2007	9			-27				Unknown	No			#N/A	#N/A			#N/A
1951	G	J	2003-12-07						2003	12			-27				Unknown	No			#N/A	#N/A			#N/A
1952	G	J	2008-10-23						2008	10			-27				Unknown	No			#N/A	#N/A			#N/A
1953	G	A	2007-01-10						2007	1			-25				Unknown	No			#N/A	#N/A			#N/A
1954	G	SA	1996-07-02						1996	7			-22				Unknown	No			#N/A	#N/A			#N/A
1955	G	J	1998-03-17						1998	3	Unknown		-27				Entanglement Crabbing	No			#N/A	#N/A			#N/A
1956	L	A	2006-07-06						2006	7			-27				Boat Strike/Fractures	No			#N/A	#N/A			#N/A
1957	L	SA	1997-01-09						1997	1			-27				Unknown	No			#N/A	#N/A			#N/A
1958	G	J	2000-11-10						2000	11			-27				Boat Strike/Fractures	No			#N/A	#N/A			#N/A
1959	G	J	1996-09-07	1996-10-29					1996	9	UWW		-27	52			Entanglement fishing	No	10		>28	#N/A			#N/A
1960	G	SA	2002-10-17						2002	10			-27				Unknown	No			#N/A	#N/A			#N/A
1961	G	J	1997-08-10						1997	8			-27				?	No			#N/A	#N/A			#N/A
1962	G	J	1997-08-01	1997-08-01		1997-08-17	STRANDING	STRANDING	1997	8			-27	0		16	Unknown	Yes	8	8	0-7	#N/A	ALIVE	unknown	7-28
1963	G	J	1996-12-05						1996	12			-27				Unknown	No			#N/A	#N/A			#N/A
1964	G	SA	2009-03-13		2009-05-08				2009	3	SW		-27		56		Unknown	No			#N/A	>28			#N/A
1965	G	SA	2007-09-27						2007	9			-27				Unknown	No			#N/A	#N/A			#N/A
1966	G	J	1997-10-05						1997	10			-27				Unknown	No			#N/A	#N/A			#N/A
1967	L	A	2011-07-31						2011	7			-27				Unknown	No			#N/A	#N/A			#N/A
1968	G	SA	1996-06-01						1996	6			-27				Unknown	No			#N/A	#N/A			#N/A
1969	G	J	1998-03-13						1998	3	SW		-27				Disease	No			#N/A	#N/A			#N/A
1970	G	J	1996-11-29						1996	11			-25				Unknown	No			#N/A	#N/A			#N/A
1971	G	SA	1997-11-21						1997	11			-25				Hunting	No			#N/A	#N/A			#N/A
1972	G	A	2012-11-18						2012	11			-27				Unknown	No			#N/A	#N/A			#N/A
1973	G	J	2005-11-18						2005	11			-27				Unknown	No			#N/A	#N/A			#N/A
1974	G	SA	1998-10-10						1998	10			-25				Unknown	No			#N/A	#N/A			#N/A
1975	G	SA	1998-02-02						1998	2			-27				Disease	No			#N/A	#N/A			#N/A
1976	G	SA	1999-06-24						1999	6			-27				Disease	No			#N/A	#N/A			#N/A
1977	G	A	2002-12-15						2002	12			-22				Unknown	No			#N/A	#N/A			#N/A
1978	G	A	2003-08-06						2003	8			-19				Unknown	No			#N/A	#N/A			#N/A
1979	G	J	2002-05-27						2002	5			-27				Unknown	No			#N/A	#N/A			#N/A
1980	L	A	1996-06-06						1996	6			-27				Unknown	No			#N/A	#N/A			#N/A
1981	G	J	2002-08-25						2002	8			-27				Unknown	No			#N/A	#N/A			#N/A
1982	T	U	2009-11-04						2009	11			-27				Unknown	No			#N/A	#N/A			#N/A
1983	L	A	1998-01-25						1998	1			-27				?	No			#N/A	#N/A			#N/A
1984	L	A	2004-10-31						2004	10			-27				Unknown	No			#N/A	#N/A			#N/A
1985	L	A	1998-02-17						1998	2			-27				?	No			#N/A	#N/A			#N/A
1986	G	J	1996-06-14						1996	6			-25				Unknown	No			#N/A	#N/A			#N/A
1987	G	SA	1999-01-28						1999	1			-27				Unknown	No			#N/A	#N/A			#N/A
1988	G	J	1998-04-01	1998-04-05					1998	4			-27	4			Disease	No	4		0-7	#N/A			#N/A
1989	G	SA	2013-08-11						2013	8			-27				Unknown	No			#N/A	#N/A			#N/A
1990	G	A	2010-11-28						2010	11			-27				Unknown	No			#N/A	#N/A			#N/A
1991	G	A	1998-11-14						1998	11			-24				Boat Strike/Fractures	No			#N/A	#N/A			#N/A
1992	G	A	2003-10-28						2003	10			-27				Unknown	No			#N/A	#N/A			#N/A
1993	G	A	2004-01-13						2004	1			-27				Unknown	No			#N/A	#N/A			#N/A
1994	G	A	2010-07-29						2010	7			-26				Unknown	No			#N/A	#N/A			#N/A
1995	F	A	2013-11-03						2013	11			-23				Unknown	No			#N/A	#N/A			#N/A
1996	G	A	1996-11-02						1996	11			-27				Unknown	No			#N/A	#N/A			#N/A
1997	G	J	1999-11-03						1999	11			-27				Unknown	No			#N/A	#N/A			#N/A
1998	G	A	2002-08-20						2002	8			-27				Boat Strike/Fractures	No			#N/A	#N/A			#N/A
1999	G	A	2000-08-11						2000	8	SW		-27				Disease	No			#N/A	#N/A			#N/A
[truncated: 11,855 more rows]
